# Supplementary material for: Comparative proteomics analysis reveals the molecular mechanism of enhanced cold tolerance through ROS scavenging in winter rapeseed (Brassica napus L.)
Source: PLoS One. 2021 Jan 12;16(1):e0243292. doi: 10.1371/journal.pone.0243292 (PMC7802968; doi:10.1371/journal.pone.0243292)
Supplement: S1 Table — (XLSX) [file pone.0243292.s001.xlsx]

## Sheet: all_Peptides
peptide	PG.ProteinGroups
_C[Carbamidomethyl (C)]PEVLFQPSFVGMEAAGIHETTYNSIMK_.3	NP_001302489.1;XP_013641664.1;XP_013684896.1;XP_013686157.1;XP_013736468.1;XP_013744099.1;XP_013749375.1
_AVFPSVVGR_.2	NP_001302489.1;XP_013641664.1;XP_013684896.1;XP_013686157.1;XP_013736468.1;XP_013744099.1;XP_013749375.1
_IAPEEHPVLLTEAPLNPK_.3	NP_001302489.1;XP_013641664.1;XP_013684896.1;XP_013686157.1;XP_013736468.1;XP_013744099.1;XP_013749375.1
_IAPEEHPVLLTEAPLNPK_.2	NP_001302489.1;XP_013641664.1;XP_013684896.1;XP_013686157.1;XP_013736468.1;XP_013744099.1;XP_013749375.1
_AEYDEAGPGIVHR_.3	NP_001302489.1;XP_013641664.1;XP_013684896.1;XP_013686157.1;XP_013736468.1;XP_013744099.1;XP_013749375.1
_AEYDEAGPGIVHR_.2	NP_001302489.1;XP_013641664.1;XP_013684896.1;XP_013686157.1;XP_013736468.1;XP_013744099.1;XP_013749375.1
_TTGIVLDSGDGVSHTVPIYEGFSLPHAILR_.4	NP_001302489.1;XP_013641664.1;XP_013684896.1;XP_013686157.1;XP_013736468.1;XP_013744099.1;XP_013749375.1
_TTGIVLDSGDGVSHTVPIYEGFSLPHAILR_.3	NP_001302489.1;XP_013641664.1;XP_013684896.1;XP_013686157.1;XP_013736468.1;XP_013744099.1;XP_013749375.1
_LSFVAVDYEQEMETSK_.2	NP_001302489.1;XP_013641664.1;XP_013684896.1;XP_013686157.1;XP_013736468.1;XP_013744099.1;XP_013749375.1
_DLYGNIVLSGGTTMFSGIADR_.2	NP_001302489.1;XP_013641664.1;XP_013684896.1;XP_013686157.1;XP_013736468.1;XP_013744099.1;XP_013749375.1
_YPIEHGVVSNWDDMEK_.3	NP_001302489.1;XP_013641664.1;XP_013684896.1;XP_013686157.1;XP_013736468.1;XP_013744099.1;XP_013749375.1
_YPIEHGVVSNWDDMEK_.2	NP_001302489.1;XP_013641664.1;XP_013684896.1;XP_013686157.1;XP_013736468.1;XP_013744099.1;XP_013749375.1
_HHGVMVGMNQK_.3	NP_001302489.1;XP_013641664.1;XP_013684896.1;XP_013686157.1;XP_013736468.1;XP_013744099.1;XP_013749375.1
_HHGVMVGMNQK_.2	NP_001302489.1;XP_013641664.1;XP_013684896.1;XP_013686157.1;XP_013736468.1;XP_013744099.1;XP_013749375.1
_DLTDYLMK_.2	NP_001302489.1;XP_013641664.1;XP_013684896.1;XP_013686157.1;XP_013736468.1;XP_013744099.1;XP_013749375.1
_DLTDYLMK_.1	NP_001302489.1;XP_013641664.1;XP_013684896.1;XP_013686157.1;XP_013736468.1;XP_013744099.1;XP_013749375.1
_LSEEEIGGLK_.2	NP_001302492.1;NP_001302811.1
_IDFSEFTAMMK_.2	NP_001302492.1;NP_001302811.1
_LGQGQFGTTYLC[Carbamidomethyl (C)]TEK_.2	NP_001302492.1;NP_001302811.1
_RPSSSVLPYETPR_.3	NP_001302492.1;NP_001302811.1
_EDYEDVWR_.2	NP_001302492.1;NP_001302811.1
_EIQIMHHLSEHPNVVR_.4	NP_001302492.1;NP_001302811.1
_VISELGDSAFEDQC[Carbamidomethyl (C)]GR_.2	NP_001302516.1
_VISELGDSAFEDQC[Carbamidomethyl (C)]GR_.3	NP_001302516.1
_VC[Carbamidomethyl (C)]PSHVLNFQPGEAFVVR_.3	NP_001302516.1
_VC[Carbamidomethyl (C)]PSHVLNFQPGEAFVVR_.2	NP_001302516.1
_VC[Carbamidomethyl (C)]PSHVLNFQPGEAFVVR_.4	NP_001302516.1
_VEQATAALQTGTSSDK_.2	NP_001302516.1
_VEQATAALQTGTSSDKK_.3	NP_001302516.1
_VEQATAALQTGTSSDKK_.2	NP_001302516.1
_SKVISELGDSAFEDQC[Carbamidomethyl (C)]GR_.3	NP_001302516.1
_SKVISELGDSAFEDQC[Carbamidomethyl (C)]GR_.2	NP_001302516.1
_NIANMVPPFDKVK_.3	NP_001302516.1
_VATTEEPSATTGEVK_.2	NP_001302539.1
_TEDDTPVIATLPVK_.2	NP_001302539.1
_AQVSEPPAFVAK_.2	NP_001302539.1
_TEDDTPVIATLPVKEETVEHPEEK_.4	NP_001302539.1
_TEDDTPVIATLPVKEETVEHPEEK_.3	NP_001302539.1
_KGVMEQIR_.2	NP_001302539.1
_LPGHSEKPEDSQVVDTAAAVPVTEK_.3	NP_001302539.1
_LPGHSEKPEDSQVVDTAAAVPVTEK_.4	NP_001302539.1
_EETVEHPEEK_.2	NP_001302539.1
_EETVEHPEEK_.3	NP_001302539.1
_NVPEHESTPK_.2	NP_001302539.1
_NVPEHESTPK_.3	NP_001302539.1
_HEEEEEENKPSLLQK_.3	NP_001302539.1
_EHKPTLLEK_.2	NP_001302539.1
_EKLPGHSEKPEDSQVVDTAAAVPVTEK_.4	NP_001302539.1
_EKLPGHSEKPEDSQVVDTAAAVPVTEK_.3	NP_001302539.1
_EKLPGHSEKPEDSQVVDTAAAVPVTEK_.5	NP_001302539.1
_EEVKPQETTTLESEFEHK_.3	NP_001302539.1
_EEVKPQETTTLESEFEHK_.2	NP_001302539.1
_KEEVKPQETTTLESEFEHK_.4	NP_001302539.1
_KEEVKPQETTTLESEFEHK_.3	NP_001302539.1
_KEEVKPQETTTLESEFEHK_.5	NP_001302539.1
_FIFQVEEGR_.2	NP_001302548.1
_AVHLDPVPFDMER_.3	NP_001302548.1
_TVVSFGGVTR_.2	NP_001302548.1
_EGSDGRPSVGPVYR_.3	NP_001302548.1
_EGSDGRPSVGPVYR_.2	NP_001302548.1
_IILSGAAPLASHVESFLR_.3	NP_001302548.1
_IILSGAAPLASHVESFLR_.2	NP_001302548.1
_DVYLSYLPLAHIFDR_.3	NP_001302548.1
_LDMLGTVGPPVPNVDIR_.2	NP_001302548.1
_QFDLPIK_.2	NP_001302548.1
_LESVPEMEYDALASTPR_.3	NP_001302548.1
_VIEEC[Carbamidomethyl (C)]FIQHGAAIGFWR_.3	NP_001302548.1
_DGFPEPIEGMDSC[Carbamidomethyl (C)]WDVFR_.2	NP_001302548.1
_FMFDSAFSFK_.2	NP_001302548.1
_EFILGELVK_.2	NP_001302548.1
_QGLGGNVR_.2	NP_001302548.1
_TTNESLASR_.2	NP_001302548.1
_EQLEEIAK_.1	NP_001302568.1
_VWVLDGGLPR_.2	NP_001302579.1
_FDGTAPEPR_.2	NP_001302579.1
_NPIQEYQVAHIPGALFFDLDGISDR_.3	NP_001302579.1
_VLDASWYMPDEQR_.2	NP_001302579.1
_NNMEDQTYQHVDAR_.3	NP_001302579.1
_NNMEDQTYQHVDAR_.2	NP_001302579.1
_DGVVVYDAK_.2	NP_001302579.1
_FQPHLVWTLDQVK_.3	NP_001302579.1
_FQPHLVWTLDQVK_.2	NP_001302579.1
_ASGYDVESSASGDAILK_.2	NP_001302579.1
_STSLPHMLPSEEAFAAGC[Carbamidomethyl (C)]SALGIENK_.3	NP_001302579.1
_IYQGHSVSPITFQTK_.3	NP_001302579.1
_GALGGAIDTHFGSLEGLVK_.3	NP_001302584.1
_GALGGAIDTHFGSLEGLVK_.2	NP_001302584.1
_MSAEGAALQGSGWVWLGLDK_.2	NP_001302584.1
_MSAEGAALQGSGWVWLGLDK_.3	NP_001302584.1
_NVRPEYLK_.2	NP_001302584.1
_GGSLVPLVGIDVWEHAYYLQYK_.3	NP_001302584.1
_YASEVYEK_.2	NP_001302584.1
_YASEVYEK_.1	NP_001302584.1
_TLVVDTTANQDPLVTK_.2	NP_001302584.1
_TLVVDTTANQDPLVTK_.3	NP_001302584.1
_TLPGPVTDPSK_.2	NP_001302586.1;XP_022557383.1
_EHISAYGEGNER_.3	NP_001302586.1;XP_022557383.1
_EHISAYGEGNER_.2	NP_001302586.1;XP_022557383.1
_HKEHISAYGEGNER_.3	NP_001302586.1;XP_022557383.1
_EEGGYEIIK_.2	NP_001302586.1;XP_022557383.1
_RGNNILVMC[Carbamidomethyl (C)]DTYTPAGEPIPTNK_.3	NP_001302586.1;XP_022557383.1
_LTGHHETADINTFK_.3	NP_001302586.1;XP_022557383.1
_LTGHHETADINTFK_.2	NP_001302586.1;XP_022557383.1
_LTGHHETADINTFK_.4	NP_001302586.1;XP_022557383.1
_IIAEYIWVGGSGMDMR_.2	NP_001302586.1;XP_022557383.1
_IIAEYIWVGGSGMDMR_.3	NP_001302586.1;XP_022557383.1
_ITEIAGVVVSFDPK_.2	NP_001302586.1;XP_022557383.1
_HAAAQIFSNPDVVAEVPWYGIEQEYTLLQK_.3	NP_001302586.1;XP_022557383.1
_HAAAQIFSNPDVVAEVPWYGIEQEYTLLQK_.4	NP_001302586.1;XP_022557383.1
_WNYDGSSTGQAPGEDSEVILYPQAIFK_.3	NP_001302586.1;XP_022557383.1
_VFDLFDTK_.2	NP_001302590.1;XP_013676164.1;XP_013676165.1;XP_013682724.1;XP_013682725.1;XP_013682726.1;XP_013685429.1;XP_013705461.1;XP_013738112.1;XP_013742031.1;XP_022562161.1
_ISSAVIDDGLINK_.2	NP_001302590.1;XP_013676164.1;XP_013676165.1;XP_013682724.1;XP_013682725.1;XP_013682726.1;XP_013685429.1;XP_013705461.1;XP_013738112.1;XP_013742031.1;XP_022562161.1
_ALSVFHPNAPIDDK_.3	NP_001302590.1;XP_013676164.1;XP_013676165.1;XP_013682724.1;XP_013682725.1;XP_013682726.1;XP_013685429.1;XP_013705461.1;XP_013738112.1;XP_013742031.1;XP_022562161.1
_ISIAELLEDEWFK_.2	NP_001302594.1;XP_013647606.1;XP_013666342.1;XP_013673030.1
_ELIVFPAK_.2	NP_001302596.1;XP_013733092.1
_TGNDC[Carbamidomethyl (C)]YEPLNDLAK_.2	NP_001302596.1;XP_013733092.1
_VESITEAPDGLR_.2	NP_001302606.1;XP_013667030.1
_EASAPKPTEEQQ_.2	NP_001302608.1
_GNDDHVTAIR_.2	NP_001302608.1
_GNDDHVTAIR_.3	NP_001302608.1
_DNLTLWTSDMQDDAADEIK_.2	NP_001302608.1
_DNLTLWTSDM[Oxidation (M)]QDDAADEIK_.2	NP_001302608.1
_EINSVNDNPLIDVSR_.2	NP_001302615.1;NP_001302899.1;NP_001303114.1;NP_001303204.1;XP_013647842.1;XP_013666971.1;XP_013666973.1;XP_013666976.1;XP_013672800.1;XP_013684052.1;XP_013684055.1;XP_013684774.1;XP_013694760.1;XP_013750013.1;XP_013750293.1;XP_022543902.1;XP_022553290.1;XP_022553292.1;XP_022561139.1;XP_022568688.1
_TSPQWLGPQIEVIR_.2	NP_001302615.1;NP_001302899.1;NP_001303114.1;NP_001303204.1;XP_013647842.1;XP_013666971.1;XP_013666973.1;XP_013666976.1;XP_013672800.1;XP_013684052.1;XP_013684055.1;XP_013684774.1;XP_013694760.1;XP_013750013.1;XP_013750293.1;XP_022543902.1;XP_022553290.1;XP_022553292.1;XP_022561139.1;XP_022568688.1
_FGMPMGPFR_.2	NP_001302620.1
_EAQVGSEVINLDTTK_.2	NP_001302620.1
_AEEGHSLGLIDAVVPPAELLNAAR_.3	NP_001302620.1
_GGIMFWADSIGSK_.2	NP_001302620.1
_TNHTSAQVIVDLLDVGK_.3	NP_001302620.1
_GAPLSAPLEQSR_.2	NP_001302620.1
_ISAPGAQLGLPELQLGVIPGFGGTQR_.3	NP_001302620.1
_QQIFADLEK_.2	NP_001302620.1
_EIIEMTFFPVVNEAC[Carbamidomethyl (C)]R_.2	NP_001302620.1
_EIIEMTFFPVVNEAC[Carbamidomethyl (C)]R_.3	NP_001302620.1
_ALEMILTSK_.2	NP_001302620.1
_SNYEEALSR_.2	NP_001302620.1
_LPPLGEAR_.2	NP_001302620.1
_DVDMVIEAVIENISLK_.3	NP_001302620.1
_KGFYLYDDR_.2	NP_001302620.1
_FVDIGIPANNK_.2	NP_001302623.1;XP_013649018.1;XP_013663700.1;XP_013688377.1;XP_013702546.1;XP_013729351.1;XP_013743327.1;XP_013743875.1;XP_022551842.1;XP_022556913.1;XP_022568293.1;XP_022568294.1
_FAQYTGANAIAGR_.2	NP_001302623.1;XP_013649018.1;XP_013663700.1;XP_013688377.1;XP_013702546.1;XP_013729351.1;XP_013743327.1;XP_013743875.1;XP_022551842.1;XP_022556913.1;XP_022568293.1;XP_022568294.1
_NDGIYIFNLGK_.2	NP_001302623.1;XP_013649018.1;XP_013663700.1;XP_013688377.1;XP_013702546.1;XP_013729351.1;XP_013743327.1;XP_013743875.1;XP_022551842.1;XP_022556913.1;XP_022568293.1;XP_022568294.1
_RNDGIYIFNLGK_.3	NP_001302623.1;XP_013649018.1;XP_013663700.1;XP_013688377.1;XP_013702546.1;XP_013729351.1;XP_013743327.1;XP_013743875.1;XP_022551842.1;XP_022556913.1;XP_022568293.1;XP_022568294.1
_RNDGIYIFNLGK_.2	NP_001302623.1;XP_013649018.1;XP_013663700.1;XP_013688377.1;XP_013702546.1;XP_013729351.1;XP_013743327.1;XP_013743875.1;XP_022551842.1;XP_022556913.1;XP_022568293.1;XP_022568294.1
_NC[Carbamidomethyl (C)]NYQMER_.2	NP_001302623.1;XP_013649018.1;XP_013663700.1;XP_013688377.1;XP_013702546.1;XP_013729351.1;XP_013743327.1;XP_013743875.1;XP_022551842.1;XP_022556913.1;XP_022568293.1;XP_022568294.1
_EGALGNIPIIAFC[Carbamidomethyl (C)]DTDSPMR_.2	NP_001302623.1;XP_013649018.1;XP_013663700.1;XP_013688377.1;XP_013702546.1;XP_013729351.1;XP_013743327.1;XP_013743875.1;XP_022551842.1;XP_022556913.1;XP_022568293.1;XP_022568294.1
_EGALGNIPIIAFC[Carbamidomethyl (C)]DTDSPMR_.3	NP_001302623.1;XP_013649018.1;XP_013663700.1;XP_013688377.1;XP_013702546.1;XP_013729351.1;XP_013743327.1;XP_013743875.1;XP_022551842.1;XP_022556913.1;XP_022568293.1;XP_022568294.1
_EGALGNIPIIAFC[Carbamidomethyl (C)]DTDSPM[Oxidation (M)]R_.2	NP_001302623.1;XP_013649018.1;XP_013663700.1;XP_013688377.1;XP_013702546.1;XP_013729351.1;XP_013743327.1;XP_013743875.1;XP_022551842.1;XP_022556913.1;XP_022568293.1;XP_022568294.1
_HTPGTFTNQMQTSFSEPR_.3	NP_001302623.1;XP_013649018.1;XP_013663700.1;XP_013688377.1;XP_013702546.1;XP_013729351.1;XP_013743327.1;XP_013743875.1;XP_022551842.1;XP_022556913.1;XP_022568293.1;XP_022568294.1
_HTPGTFTNQMQTSFSEPR_.2	NP_001302623.1;XP_013649018.1;XP_013663700.1;XP_013688377.1;XP_013702546.1;XP_013729351.1;XP_013743327.1;XP_013743875.1;XP_022551842.1;XP_022556913.1;XP_022568293.1;XP_022568294.1
_VIVAIENPQDIIVQSAR_.3	NP_001302623.1;XP_013649018.1;XP_013663700.1;XP_013688377.1;XP_013702546.1;XP_013729351.1;XP_013743327.1;XP_013743875.1;XP_022551842.1;XP_022556913.1;XP_022568293.1;XP_022568294.1
_VIVAIENPQDIIVQSAR_.2	NP_001302623.1;XP_013649018.1;XP_013663700.1;XP_013688377.1;XP_013702546.1;XP_013729351.1;XP_013743327.1;XP_013743875.1;XP_022551842.1;XP_022556913.1;XP_022568293.1;XP_022568294.1
_MMC[Carbamidomethyl (C)]AAEVHLGTK_.3	NP_001302623.1;XP_013649018.1;XP_013663700.1;XP_013688377.1;XP_013702546.1;XP_013729351.1;XP_013743327.1;XP_013743875.1;XP_022551842.1;XP_022556913.1;XP_022568293.1;XP_022568294.1
_MMC[Carbamidomethyl (C)]AAEVHLGTK_.2	NP_001302623.1;XP_013649018.1;XP_013663700.1;XP_013688377.1;XP_013702546.1;XP_013729351.1;XP_013743327.1;XP_013743875.1;XP_022551842.1;XP_022556913.1;XP_022568293.1;XP_022568294.1
_M[Oxidation (M)]MC[Carbamidomethyl (C)]AAEVHLGTK_.3	NP_001302623.1;XP_013649018.1;XP_013663700.1;XP_013688377.1;XP_013702546.1;XP_013729351.1;XP_013743327.1;XP_013743875.1;XP_022551842.1;XP_022556913.1;XP_022568293.1;XP_022568294.1
_TEGISTSDIIMR_.2	NP_001302629.1;NP_001302869.1;XP_013675824.1;XP_013683382.2;XP_013734093.1;XP_013734094.1;XP_013748677.1;XP_013748678.1
_EDLGVSFVK_.2	NP_001302629.1;NP_001302869.1;XP_013675824.1;XP_013683382.2;XP_013734093.1;XP_013734094.1;XP_013748677.1;XP_013748678.1
_NEWVENADR_.2	NP_001302629.1;NP_001302869.1;XP_013675824.1;XP_013683382.2;XP_013734093.1;XP_013734094.1;XP_013748677.1;XP_013748678.1
_WVAGFLEIFEEGC[Carbamidomethyl (C)]HK_.3	NP_001302629.1;NP_001302869.1;XP_013675824.1;XP_013683382.2;XP_013734093.1;XP_013734094.1;XP_013748677.1;XP_013748678.1
_IDYVAHDSLPYADTSGAGK_.3	NP_001302629.1;NP_001302869.1;XP_013675824.1;XP_013683382.2;XP_013734093.1;XP_013734094.1;XP_013748677.1;XP_013748678.1
_IDYVAHDSLPYADTSGAGK_.2	NP_001302629.1;NP_001302869.1;XP_013675824.1;XP_013683382.2;XP_013734093.1;XP_013734094.1;XP_013748677.1;XP_013748678.1
_GPHEDLESYLEAIAQLR_.3	NP_001302633.1;XP_013668351.1;XP_013699885.1;XP_013699915.1
_RPVDANNVYVDDSLVDWAR_.3	NP_001302638.1;XP_013640632.1
_IASDTNTHVSTR_.3	NP_001302638.1;XP_013640632.1
_IASDTNTHVSTR_.2	NP_001302638.1;XP_013640632.1
_ASEQGDFEGLADAK_.2	NP_001302638.1;XP_013640632.1
_LLTELLGTPTESDLGFTHNEDAK_.3	NP_001302660.1
_EFSDVYIATELMDTDLHQIIR_.3	NP_001302660.1
_LFSHVNSLAIDLVDR_.3	NP_001302660.1
_YRPPIVPIGR_.3	NP_001302660.1
_YRPPIVPIGR_.2	NP_001302660.1
_ITVEEALNHPYLAK_.3	NP_001302660.1
_ITVEEALNHPYLAK_.2	NP_001302660.1
_VVIEHGAVPIFVELLSSASDDVR_.3	NP_001302674.1;XP_013657687.1;XP_013657688.1;XP_013711399.1;XP_013750866.1
_EQAVWALGNVAGDSPNC[Carbamidomethyl (C)]R_.2	NP_001302674.1;XP_013657687.1;XP_013657688.1;XP_013711399.1;XP_013750866.1
_LVELLSHPSPTVLIPALR_.3	NP_001302674.1;XP_013657687.1;XP_013657688.1;XP_013711399.1;XP_013750866.1
_IENLQSHDNNEIYEK_.2	NP_001302674.1;XP_013657687.1;XP_013657688.1;XP_013711399.1;XP_013750866.1
_GKPPTPFEEVKPALPVLR_.4	NP_001302674.1;XP_013657687.1;XP_013657688.1;XP_013711399.1;XP_013750866.1
_KFEQAQNC[Carbamidomethyl (C)]LLPMGVTSENVAQR_.3	NP_001302682.1
_TGDEKPITVSVDDGIRPTTTLATLGK_.3	NP_001302682.1
_TGDEKPITVSVDDGIRPTTTLATLGK_.4	NP_001302682.1
_MSAFYAGFPETVPVR_.2	NP_001302682.1
_M[Oxidation (M)]SAFYAGFPETVPVR_.2	NP_001302682.1
_TGDEKPITVSVDDGIR_.2	NP_001302682.1
_TGDEKPITVSVDDGIR_.3	NP_001302682.1
_VIPVFNENDAISTR_.2	NP_001302684.1
_NILLDIANALEANEK_.3	NP_001302684.1
_NILLDIANALEANEK_.2	NP_001302684.1
_QVDSAAVIHNASTR_.2	NP_001302684.1
_TEVADGLILEK_.2	NP_001302684.1
_VIGGVLGFEC[Carbamidomethyl (C)]TELTR_.2	NP_001302697.1;NP_001302842.1;XP_013673054.1;XP_013722264.2;XP_013730446.1;XP_013730447.1
_SATTVPIER_.2	NP_001302697.1;NP_001302842.1;XP_013673054.1;XP_013722264.2;XP_013730446.1;XP_013730447.1
_VLGTEIEVNPK_.2	NP_001302697.1;NP_001302842.1;XP_013673054.1;XP_013722264.2;XP_013730446.1;XP_013730447.1
_FSALFAELSDR_.2	NP_001302697.1;NP_001302842.1;XP_013673054.1;XP_013722264.2;XP_013730446.1;XP_013730447.1
_GDLVIC[Carbamidomethyl (C)]PEGTTC[Carbamidomethyl (C)]R_.2	NP_001302697.1;NP_001302842.1;XP_013673054.1;XP_013722264.2;XP_013730446.1;XP_013730447.1
_TPIEVANYVQK_.2	NP_001302697.1;NP_001302842.1;XP_013673054.1;XP_013722264.2;XP_013730446.1;XP_013730447.1
_KPGVLVGDLK_.2	NP_001302697.1;NP_001302842.1;XP_013673054.1;XP_013722264.2;XP_013730446.1;XP_013730447.1
_DFGSFTNFR_.2	NP_001302710.1;XP_022576167.1
_LYGYTMEELIK_.2	NP_001302710.1;XP_022576167.1
_AEAFVNLGEPNIPIA_.2	NP_001302710.1;XP_022576167.1
_TPPYPLDALEPYMSQR_.2	NP_001302710.1;XP_022576167.1
_RAETPAGYPC[Carbamidomethyl (C)]IR_.3	NP_001302724.1;XP_013701945.1;XP_013702241.1;XP_022546762.1;XP_022546763.1;XP_022551843.1
_RAETPAGYPC[Carbamidomethyl (C)]IR_.2	NP_001302724.1;XP_013701945.1;XP_013702241.1;XP_022546762.1;XP_022546763.1;XP_022551843.1
_GVLGGTG_.1	NP_001302724.1;XP_013701945.1;XP_013702241.1;XP_022546762.1;XP_022546763.1;XP_022551843.1
_AETPAGYPC[Carbamidomethyl (C)]IR_.2	NP_001302724.1;XP_013701945.1;XP_013702241.1;XP_022546762.1;XP_022546763.1;XP_022551843.1
_AETPAGYPC[Carbamidomethyl (C)]IR_.3	NP_001302724.1;XP_013701945.1;XP_013702241.1;XP_022546762.1;XP_022546763.1;XP_022551843.1
_AETPAGYPC[Carbamidomethyl (C)]IRPIHVK_.3	NP_001302724.1;XP_013701945.1;XP_013702241.1;XP_022546762.1;XP_022546763.1;XP_022551843.1
_AETPAGYPC[Carbamidomethyl (C)]IRPIHVK_.2	NP_001302724.1;XP_013701945.1;XP_013702241.1;XP_022546762.1;XP_022546763.1;XP_022551843.1
_AETPAGYPC[Carbamidomethyl (C)]IRPIHVK_.4	NP_001302724.1;XP_013701945.1;XP_013702241.1;XP_022546762.1;XP_022546763.1;XP_022551843.1
_RAETPAGYPC[Carbamidomethyl (C)]IRPIHVK_.4	NP_001302724.1;XP_013701945.1;XP_013702241.1;XP_022546762.1;XP_022546763.1;XP_022551843.1
_RAETPAGYPC[Carbamidomethyl (C)]IRPIHVK_.5	NP_001302724.1;XP_013701945.1;XP_013702241.1;XP_022546762.1;XP_022546763.1;XP_022551843.1
_RAETPAGYPC[Carbamidomethyl (C)]IRPIHVK_.3	NP_001302724.1;XP_013701945.1;XP_013702241.1;XP_022546762.1;XP_022546763.1;XP_022551843.1
_RAETPAGYPC[Carbamidomethyl (C)]IRPIHVK_.2	NP_001302724.1;XP_013701945.1;XP_013702241.1;XP_022546762.1;XP_022546763.1;XP_022551843.1
_NYTYMDVVR_.2	NP_001302728.1;NP_001302904.1;XP_013646436.1;XP_013661681.1;XP_013661682.1;XP_013661683.1;XP_013692649.1;XP_013695733.1;XP_013695734.1;XP_013716166.1;XP_013723586.1;XP_013723587.1;XP_013736422.1;XP_013742848.1;XP_013748815.1;XP_022567840.1;XP_022567841.1;XP_022567842.1;XP_022569922.1
_HETADINTFSWGVANR_.3	NP_001302737.1;NP_001302909.1
_HETADINTFSWGVANR_.2	NP_001302737.1;NP_001302909.1
_TLPGPVSDPSK_.2	NP_001302737.1;NP_001302909.1
_EHIAAYGEGNER_.3	NP_001302737.1;NP_001302909.1
_EHIAAYGEGNER_.2	NP_001302737.1;NP_001302909.1
_ITEISGVNVSFDPK_.2	NP_001302737.1;NP_001302909.1
_DIVDAHYK_.2	NP_001302737.1;NP_001302909.1
_GNNILVMC[Carbamidomethyl (C)]DAYTPAGNPIPTNK_.2	NP_001302737.1;NP_001302909.1
_NDGGLAVIK_.2	NP_001302737.1;NP_001302909.1
_IIAEYIWIGGSGMDIR_.2	NP_001302737.1;NP_001302909.1
_IIAEYIWIGGSGMDIR_.3	NP_001302737.1;NP_001302909.1
_KGNNILVMC[Carbamidomethyl (C)]DAYTPAGNPIPTNK_.3	NP_001302737.1;NP_001302909.1
_VASEEPWYGIEQEYTLMQK_.2	NP_001302737.1;NP_001302909.1
_VASEEPWYGIEQEYTLMQK_.3	NP_001302737.1;NP_001302909.1
_VASEEPWYGIEQEYTLM[Oxidation (M)]QK_.2	NP_001302737.1;NP_001302909.1
_WNYDGSSTGQAAGDDSEVILYPQAIFR_.3	NP_001302737.1;NP_001302909.1
_RPASNMDPYVVTSMIAETTILG_.2	NP_001302737.1;NP_001302909.1
_RPASNMDPYVVTSMIAETTILG_.3	NP_001302737.1;NP_001302909.1
_TLLYGGIYGYPR_.2	NP_001302741.1
_VLDIQPTEIHQR_.3	NP_001302741.1
_VLDIQPTEIHQR_.2	NP_001302741.1
_YIGSLVGDFHR_.3	NP_001302741.1
_YIGSLVGDFHR_.2	NP_001302741.1
_VPLYIGSK_.2	NP_001302741.1
_VPLYIGSK_.1	NP_001302741.1
_KLDVVSNEVFSNC[Carbamidomethyl (C)]LR_.3	NP_001302741.1
_KLDVVSNEVFSNC[Carbamidomethyl (C)]LR_.2	NP_001302741.1
_SGYELQTLTGWLLR_.2	NP_001302741.1
_SGYELQTLTGWLLR_.3	NP_001302741.1
_YIDDLKDPGPSGK_.3	NP_001302741.1
_YIDDLKDPGPSGK_.2	NP_001302741.1
_AGISNLTGVQGAVNIQGEDQK_.2	NP_001302741.1
_AGISNLTGVQGAVNIQGEDQK_.3	NP_001302741.1
_GEIDTELTIVMSSIAMAC[Carbamidomethyl (C)]K_.3	NP_001302741.1
_GEIDTELTIVMSSIAMAC[Carbamidomethyl (C)]K_.2	NP_001302741.1
_QIASLVQR_.2	NP_001302741.1
_YIDDLKDPGPSGKPYSAR_.3	NP_001302741.1
_YIDDLKDPGPSGKPYSAR_.2	NP_001302741.1
_YIDDLKDPGPSGKPYSAR_.4	NP_001302741.1
_LDVVSNEVFSNC[Carbamidomethyl (C)]LR_.2	NP_001302741.1
_LDVVSNEVFSNC[Carbamidomethyl (C)]LR_.3	NP_001302741.1
_LLYEC[Carbamidomethyl (C)]APMSFIVEQAGGK_.2	NP_001302741.1
_LLYEC[Carbamidomethyl (C)]APMSFIVEQAGGK_.3	NP_001302741.1
_LLYEC[Carbamidomethyl (C)]APM[Oxidation (M)]SFIVEQAGGK_.2	NP_001302741.1
_DPGPSGKPYSAR_.2	NP_001302741.1
_DPGPSGKPYSAR_.3	NP_001302741.1
_KYIDDLKDPGPSGK_.3	NP_001302741.1
_IYSFNEGNYQMWDEK_.2	NP_001302741.1
_IYSFNEGNYQM[Oxidation (M)]WDEK_.2	NP_001302741.1
_IYSFNEGNYQMWDEK_.3	NP_001302741.1
_ILEEDDPTWYSR_.2	NP_001302745.1;XP_013750722.1
_FYAAASYAGFDGSESSAK_.2	NP_001302745.1;XP_013750722.1
_VVVLWTANTER_.2	NP_001302750.1
_VLDIDLQK_.2	NP_001302750.1
_AMLENILR_.2	NP_001302750.1
_YVPYVADSK_.2	NP_001302750.1
_VQQANYFGSLTQASSIR_.2	NP_001302750.1
_VQQANYFGSLTQASSIR_.3	NP_001302750.1
_EQVDQIIK_.2	NP_001302750.1
_NNVLIGGDDFK_.2	NP_001302750.1
_VPAEVMESIR_.2	NP_001302752.1
_TPVGGGVSSLNVQLR_.2	NP_001302752.1
_LADGLFLESC[Carbamidomethyl (C)]R_.2	NP_001302752.1
_YAFEYAYLNNR_.2	NP_001302752.1
_HENVDIVVIR_.2	NP_001302752.1
_YDVQGEMSR_.2	NP_001302752.1
_DLGGQSTTQEVVDAVIAK_.2	NP_001302752.1
_ENTEGEYAGLEHEVVPGVVESLK_.3	NP_001302752.1
_MILFSDR_.2	NP_001302754.1;XP_013649367.1;XP_013649877.1;XP_013702894.1
_IEDC[Carbamidomethyl (C)]SGVTASEVVIR_.2	NP_001302759.1;XP_013649583.1;XP_013649584.1;XP_013649585.1
_DLNEGDLLATPEK_.2	NP_001302762.1
_GEYC[Carbamidomethyl (C)]DTTKPEFPC[Carbamidomethyl (C)]VPGK_.3	NP_001302762.1
_GEYC[Carbamidomethyl (C)]DTTKPEFPC[Carbamidomethyl (C)]VPGK_.2	NP_001302762.1
_IGPVMITR_.2	NP_001302768.1;XP_013678152.1
_IGPVM[Oxidation (M)]ITR_.2	NP_001302768.1;XP_013678152.1
_IGPVMITR_.1	NP_001302768.1;XP_013678152.1
_FSFAWSR_.2	NP_001302768.1;XP_013678152.1
_FSFAWSR_.1	NP_001302768.1;XP_013678152.1
_IDYLC[Carbamidomethyl (C)]SHLC[Carbamidomethyl (C)]FLR_.3	NP_001302768.1;XP_013678152.1
_IDYLC[Carbamidomethyl (C)]SHLC[Carbamidomethyl (C)]FLR_.2	NP_001302768.1;XP_013678152.1
_GYAVGTDAPGR_.2	NP_001302768.1;XP_013678152.1
_GYAVGTDAPGR_.1	NP_001302768.1;XP_013678152.1
_WFLPFDESDPASIEAAER_.2	NP_001302768.1;XP_013678152.1
_WFLPFDESDPASIEAAER_.3	NP_001302768.1;XP_013678152.1
_GEFLGPLFVEDK_.2	NP_001302768.1;XP_013678152.1
_GVNIWDGFSHR_.3	NP_001302768.1;XP_013678152.1
_GVNIWDGFSHR_.2	NP_001302768.1;XP_013678152.1
_FGLSYVNWEDLDDR_.2	NP_001302768.1;XP_013678152.1
_QIIQDFK_.2	NP_001302768.1;XP_013678152.1
_QIIQDFK_.1	NP_001302768.1;XP_013678152.1
_GRYPDIMR_.2	NP_001302768.1;XP_013678152.1
_HWITINQLYTVPTR_.3	NP_001302768.1;XP_013678152.1
_HWITINQLYTVPTR_.2	NP_001302768.1;XP_013678152.1
_GVNQGGLDYYHK_.3	NP_001302768.1;XP_013678152.1
_GVNQGGLDYYHK_.2	NP_001302768.1;XP_013678152.1
_EQAIADYK_.2	NP_001302768.1;XP_013678152.1
_EQAIADYK_.1	NP_001302768.1;XP_013678152.1
_YGDPLIYVTENGFSTPSEENR_.3	NP_001302768.1;XP_013678152.1
_YGDPLIYVTENGFSTPSEENR_.2	NP_001302768.1;XP_013678152.1
_NGDTTC[Carbamidomethyl (C)]ESYTR_.2	NP_001302768.1;XP_013678152.1
_C[Carbamidomethyl (C)]SPMVDTK_.2	NP_001302768.1;XP_013678152.1
_LTYDNSR_.2	NP_001302768.1;XP_013678152.1
_LTYDNSR_.1	NP_001302768.1;XP_013678152.1
_RIDYLC[Carbamidomethyl (C)]SHLC[Carbamidomethyl (C)]FLR_.3	NP_001302768.1;XP_013678152.1
_RIDYLC[Carbamidomethyl (C)]SHLC[Carbamidomethyl (C)]FLR_.4	NP_001302768.1;XP_013678152.1
_RIDYLC[Carbamidomethyl (C)]SHLC[Carbamidomethyl (C)]FLR_.2	NP_001302768.1;XP_013678152.1
_GYFAWALGDNYEFC[Carbamidomethyl (C)]K_.2	NP_001302768.1;XP_013678152.1
_GYFAWALGDNYEFC[Carbamidomethyl (C)]K_.3	NP_001302768.1;XP_013678152.1
_GIYYVMDYFK_.2	NP_001302768.1;XP_013678152.1
_GIYYVM[Oxidation (M)]DYFK_.2	NP_001302768.1;XP_013678152.1
_MNQFFHGWYMEPLTK_.3	NP_001302768.1;XP_013678152.1
_MNQFFHGWYMEPLTK_.2	NP_001302768.1;XP_013678152.1
_QIIQDFKDYADLC[Carbamidomethyl (C)]FK_.3	NP_001302768.1;XP_013678152.1
_QIIQDFKDYADLC[Carbamidomethyl (C)]FK_.2	NP_001302768.1;XP_013678152.1
_PNPYPSETHTAMMDAGVK_.3	NP_001302768.1;XP_013678152.1
_SGIYFYTDEQEK_.2	NP_001302774.1;XP_022550466.1
_MGLSQSAEK_.2	NP_001302774.1;XP_022550466.1
_IVTEILPATK_.2	NP_001302774.1;XP_022550466.1
_IVTEILPATK_.1	NP_001302774.1;XP_022550466.1
_KIVTEILPATK_.2	NP_001302774.1;XP_022550466.1
_TEVGYSHGFVDNPTYEDVC[Carbamidomethyl (C)]SETTGHNEIVR_.3	NP_001302774.1;XP_022550466.1
_TEVGYSHGFVDNPTYEDVC[Carbamidomethyl (C)]SETTGHNEIVR_.4	NP_001302774.1;XP_022550466.1
_AENYHQQYLAK_.2	NP_001302774.1;XP_022550466.1
_AENYHQQYLAK_.3	NP_001302774.1;XP_022550466.1
_LKQEKNMVQMTGK_.2	NP_001302776.1;NP_001303220.1
_GSAPINLSDR_.2	NP_001302776.1;NP_001303220.1
_IVVVDSEMPSR_.2	NP_001302777.1;XP_013696683.1
_YWDLYSSESLEHDLPGHLLR_.3	NP_001302777.1;XP_013696683.1
_YWDLYSSESLEHDLPGHLLR_.4	NP_001302777.1;XP_013696683.1
_VSLYQDAHIPDNFVPR_.3	NP_001302777.1;XP_013696683.1
_VSLYQDAHIPDNFVPR_.2	NP_001302777.1;XP_013696683.1
_DGLMATHDEETENFFR_.3	NP_001302777.1;XP_013696683.1
_DGLMATHDEETENFFR_.2	NP_001302777.1;XP_013696683.1
_ILANVEETIGVGK_.2	NP_001302777.1;XP_013696683.1
_SIDGGAAAGFPESPEAAAEAGLVSGK_.2	NP_001302777.1;XP_013696683.1
_TLDTVHHDDFHQPNFTGAAITK_.4	NP_001302777.1;XP_013696683.1
_TEVGYSHGFVDNPSYEDVC[Carbamidomethyl (C)]SETTGHNEIVR_.4	NP_001302784.1
_TEVGYSHGFVDNPSYEDVC[Carbamidomethyl (C)]SETTGHNEIVR_.3	NP_001302784.1
_VDVNGPSTAPIYQFLK_.2	NP_001302786.1
_SGGFLGDLIK_.2	NP_001302786.1
_TVHDFTVK_.2	NP_001302786.1
_TVHDFTVK_.1	NP_001302786.1
_YGSEAIYVPR_.2	NP_001302789.1
_TMSAEPVAVVELPHR_.3	NP_001302789.1
_LLDLVER_.2	NP_001302789.1
_LSASAVDFPR_.2	NP_001302789.1
_YVYGTILDSIAK_.2	NP_001302789.1
_MVYSFDPTK_.2	NP_001302789.1
_LLALSEADKPYVVK_.3	NP_001302789.1
_LLALSEADKPYVVK_.2	NP_001302789.1
_EKLENFSNELYEMR_.2	NP_001302789.1
_EKLENFSNELYEMR_.3	NP_001302789.1
_VLEDGDLQTLGMMDYDKR_.3	NP_001302789.1
_FDPVAGYHWFDGDGMIHGVR_.4	NP_001302789.1
_FDPVAGYHWFDGDGMIHGVR_.3	NP_001302789.1
_SC[Carbamidomethyl (C)]VNVIDAK_.2	NP_001302789.1
_ILEVGGNIK_.2	NP_001302789.1
_VLEDGDLQTLGMMDYDK_.2	NP_001302789.1
_INEC[Carbamidomethyl (C)]YTGK_.2	NP_001302789.1
_LENPDLDMVSGNVK_.2	NP_001302789.1
_FDLHAEAETGK_.2	NP_001302789.1
_FDLHAEAETGK_.3	NP_001302789.1
_EAGEEDDGYLIFFVHDENTGK_.3	NP_001302789.1
_LKQEEFFGAAK_.2	NP_001302789.1
_LMHDASLPLHYLSGNFAPVRDETPPVK_.5	NP_001302789.1
_ANVEEAIGFGK_.2	NP_001302802.1
_LQYFGVETDR_.2	NP_001302802.1
_MSLWYEHLGMLDETFLDPSSLEC[Carbamidomethyl (C)]IEK_.3	NP_001302802.1
_IVVVDSEVPSQGGGGSEMR_.2	NP_001302802.1
_IVVVDSEVPSQGGGGSEM[Oxidation (M)]R_.2	NP_001302802.1
_YPISVDNEGNISELPGFEFFPDTK_.3	NP_001302802.1
_FVGYEPR_.2	NP_001302805.1;NP_001302968.1;XP_013688482.1
_FPVGAPIHGIR_.3	NP_001302806.1
_FPVGAPIHGIR_.2	NP_001302806.1
_GSEIGELDFR_.2	NP_001302806.1
_ADVYVAAC[Carbamidomethyl (C)]DVPGIK_.2	NP_001302806.1
_NSLALALSPVVK_.2	NP_001302806.1
_QDYIDSMEGATLSGR_.2	NP_001302806.1
_NFFLAGSYTK_.2	NP_001302806.1
_NLDSISFSDWFLSK_.2	NP_001302806.1
_VAMQVTELFPSSR_.2	NP_001302806.1
_TADGETYVTGLAVSK_.2	NP_001302806.1
_FFNDIYELEGVPVC[Carbamidomethyl (C)]TVQLR_.3	NP_001302806.1
_FFNDIYELEGVPVC[Carbamidomethyl (C)]TVQLR_.2	NP_001302806.1
_GLEVTWSSVVK_.2	NP_001302806.1
_DYADILEFLVER_.2	NP_001302808.1;XP_013661924.1;XP_013682567.1
_SLEGWADETLLTYLKPVEK_.3	NP_001302808.1;XP_013661924.1;XP_013682567.1
_TIQYLIGSGMDPK_.2	NP_001302808.1;XP_013661924.1;XP_013682567.1
_WNVETLSGLSSEGHK_.3	NP_001302808.1;XP_013661924.1;XP_013682567.1
_WNVETLSGLSSEGHK_.2	NP_001302808.1;XP_013661924.1;XP_013682567.1
_ISMPAHLMYDGQDDNLFEHFSTVAQR_.4	NP_001302808.1;XP_013661924.1;XP_013682567.1
_DETGASPTPWAVWTR_.2	NP_001302808.1;XP_013661924.1;XP_013682567.1
_VIAESLSEEEIAGLR_.2	NP_001302812.1;XP_013670578.1;XP_022544547.1;XP_022544569.1
_EEHLVAAFQYFDK_.2	NP_001302812.1;XP_013670578.1;XP_022544547.1;XP_022544569.1
_EEHLVAAFQYFDK_.3	NP_001302812.1;XP_013670578.1;XP_022544547.1;XP_022544569.1
_GYIDFDSDPWPVISDSAK_.2	NP_001302812.1;XP_013670578.1;XP_022544547.1;XP_022544569.1
_IDYGEFVEMMQK_.2	NP_001302812.1;XP_013670578.1;XP_022544547.1;XP_022544569.1
_DGAFFVMDLR_.2	NP_001302817.1
_DSLNLNQQVR_.2	NP_001302819.1
_DSLNLNQQVR_.1	NP_001302819.1
_SYLYFDGR_.2	NP_001302819.1
_SYLYFDGR_.1	NP_001302819.1
_GASFAVDSATILGTPK_.2	NP_001302819.1
_GASFAVDSATILGTPK_.3	NP_001302819.1
_IVPDFIAK_.2	NP_001302819.1
_IVPDFIAK_.1	NP_001302819.1
_FVVYTLPPLGC[Carbamidomethyl (C)]LPIVR_.2	NP_001302819.1
_FVVYTLPPLGC[Carbamidomethyl (C)]LPIVR_.3	NP_001302819.1
_SNPAADGSAQEAFVTSVSSR_.2	NP_001302819.1
_SNPAADGSAQEAFVTSVSSR_.3	NP_001302819.1
_SNWNDDYILK_.2	NP_001302819.1
_QDFNTGNDC[Carbamidomethyl (C)]YEK_.2	NP_001302819.1
_AQESFAHLLFGADPNVIQPMNIR_.3	NP_001302819.1
_AQESFAHLLFGADPNVIQPM[Oxidation (M)]NIR_.3	NP_001302819.1
_IGPMLNDLATAK_.2	NP_001302819.1
_IGPM[Oxidation (M)]LNDLATAK_.2	NP_001302819.1
_FITSGTLPQNFWPYGK_.2	NP_001302819.1
_FITSGTLPQNFWPYGK_.3	NP_001302819.1
_FMGISHDLPPALKPGADASR_.3	NP_001302819.1
_FMGISHDLPPALKPGADASR_.4	NP_001302819.1
_FMGISHDLPPALKPGADASR_.2	NP_001302819.1
_FM[Oxidation (M)]GISHDLPPALKPGADASR_.4	NP_001302819.1
_YNIEMLYSFGASK_.2	NP_001302819.1
_YNIEM[Oxidation (M)]LYSFGASK_.2	NP_001302819.1
_KFITSGTLPQNFWPYGK_.3	NP_001302819.1
_ELITYPVNTNMSEFWK_.2	NP_001302819.1
_ELITYPVNTNMSEFWK_.3	NP_001302819.1
_GASFAVDSATILGTPKDSLNLNQQVR_.3	NP_001302819.1
_QEFNTGNDC[Carbamidomethyl (C)]YEK_.2	NP_001302825.1;XP_013640461.1
_LGPMLNDLAR_.2	NP_001302825.1;XP_013640461.1
_DSLNLNNQVR_.2	NP_001302825.1;XP_013640461.1
_GASFAVDSASILGTAR_.2	NP_001302825.1;XP_013640461.1
_TDALDAAGNTTAAIGK_.2	NP_001302829.1;XP_013641480.1;XP_013699620.1;XP_013699622.1;XP_013710700.1;XP_022546069.1;XP_022546070.1;XP_022547167.1
_YIEAGVSEHAK_.2	NP_001302829.1;XP_013641480.1;XP_013699620.1;XP_013699622.1;XP_013710700.1;XP_022546069.1;XP_022546070.1;XP_022547167.1
_YIEAGVSEHAK_.3	NP_001302829.1;XP_013641480.1;XP_013699620.1;XP_013699622.1;XP_013710700.1;XP_022546069.1;XP_022546070.1;XP_022547167.1
_AAVIGDTIGDPLK_.2	NP_001302829.1;XP_013641480.1;XP_013699620.1;XP_013699622.1;XP_013710700.1;XP_022546069.1;XP_022546070.1;XP_022547167.1
_AADVGADLVGK_.2	NP_001302829.1;XP_013641480.1;XP_013699620.1;XP_013699622.1;XP_013710700.1;XP_022546069.1;XP_022546070.1;XP_022547167.1
_QFNTIPGLMEGTAKPDYATC[Carbamidomethyl (C)]VK_.3	NP_001302829.1;XP_013641480.1;XP_013699620.1;XP_013699622.1;XP_013710700.1;XP_022546069.1;XP_022546070.1;XP_022547167.1
_ISTDASIK_.2	NP_001302829.1;XP_013641480.1;XP_013699620.1;XP_013699622.1;XP_013710700.1;XP_022546069.1;XP_022546070.1;XP_022547167.1
_ISTDASIK_.1	NP_001302829.1;XP_013641480.1;XP_013699620.1;XP_013699622.1;XP_013710700.1;XP_022546069.1;XP_022546070.1;XP_022547167.1
_KYIEAGVSEHAK_.3	NP_001302829.1;XP_013641480.1;XP_013699620.1;XP_013699622.1;XP_013710700.1;XP_022546069.1;XP_022546070.1;XP_022547167.1
_KYIEAGVSEHAK_.2	NP_001302829.1;XP_013641480.1;XP_013699620.1;XP_013699622.1;XP_013710700.1;XP_022546069.1;XP_022546070.1;XP_022547167.1
_VGGGIYTK_.2	NP_001302829.1;XP_013641480.1;XP_013699620.1;XP_013699622.1;XP_013710700.1;XP_022546069.1;XP_022546070.1;XP_022547167.1
_VGGGIYTK_.1	NP_001302829.1;XP_013641480.1;XP_013699620.1;XP_013699622.1;XP_013710700.1;XP_022546069.1;XP_022546070.1;XP_022547167.1
_AGVHTVDVLTPK_.2	NP_001302829.1;XP_013641480.1;XP_013699620.1;XP_013699622.1;XP_013710700.1;XP_022546069.1;XP_022546070.1;XP_022547167.1
_AGVHTVDVLTPK_.3	NP_001302829.1;XP_013641480.1;XP_013699620.1;XP_013699622.1;XP_013710700.1;XP_022546069.1;XP_022546070.1;XP_022547167.1
_TDNTC[Carbamidomethyl (C)]GPEPPLVER_.2	NP_001302836.1
_TPDSGFFTR_.2	NP_001302836.1
_NDAWDGYGGAVVYTR_.2	NP_001302836.1
_SASLPNTIVPDLEK_.2	NP_001302836.1
_QDDYIFVYYR_.2	NP_001302836.1
_TEMTLFQR_.2	NP_001302836.1
_LAEGFEELKQDEENFLK_.3	NP_001302836.1
_EVEEIEEEVEKEVEK_.3	NP_001302836.1
_EVEEIEEEVEKEVEK_.2	NP_001302836.1
_NFNINDFDGK_.2	NP_001302836.1
_SDLGEFPAPDPSVLVK_.2	NP_001302836.1
_KSDLGEFPAPDPSVLVK_.3	NP_001302836.1
_KSDLGEFPAPDPSVLVK_.2	NP_001302836.1
_WYITSGLNPTFDAFDC[Carbamidomethyl (C)]QLHEFHTEDGK_.4	NP_001302836.1
_WYITSGLNPTFDAFDC[Carbamidomethyl (C)]QLHEFHTEDGK_.3	NP_001302836.1
_C[Carbamidomethyl (C)]GDLFENSVVDEFNEC[Carbamidomethyl (C)]AVSR_.3	NP_001302836.1
_SEELGQGEAIANNLR_.2	NP_001302844.1
_IGVFIENAPVEPEIK_.2	NP_001302844.1
_FQEAVDRPEVR_.3	NP_001302844.1
_FQEAVDRPEVR_.2	NP_001302844.1
_IETLEQQIK_.2	NP_001302844.1
_VSDFGLSALSR_.2	NP_001302846.1;XP_013667228.1;XP_013667229.1;XP_013717593.1;XP_013717594.1;XP_022548521.1;XP_022548522.1;XP_022566266.1
_IIVTPQESDNYYHYK_.3	NP_001302849.1
_ELGLAPRQIK_.2	NP_001302850.1;XP_013648946.1;XP_013648947.1;XP_013649619.1;XP_013653874.1;XP_013682996.1;XP_013690958.1;XP_013698656.1;XP_013699248.1;XP_022544724.1;XP_022566205.1;XP_022566206.1;XP_022566207.1
_DYC[Carbamidomethyl (C)]GQLGVDPGPNLSC[Carbamidomethyl (C)]_.2	NP_001302855.1;XP_022554881.1
_LNPLVSSLSLYDIANTPGVAADVGHINTR_.3	NP_001302862.1
_LNPLVSSLSLYDIANTPGVAADVGHINTR_.4	NP_001302862.1
_SQVVGYMGDDNLAK_.2	NP_001302862.1
_SQVVGYM[Oxidation (M)]GDDNLAK_.2	NP_001302862.1
_FGDLFLLR_.2	NP_001302879.1;XP_013683255.1;XP_013743588.1;XP_013748807.1;XP_022557738.1;XP_022571603.1
_NVVFDIFTGK_.2	NP_001302879.1;XP_013683255.1;XP_013743588.1;XP_013748807.1;XP_022557738.1;XP_022571603.1
_MGSITPLTGTQGEIR_.2	NP_001302880.1
_TENNPYLGFIYTSFQER_.2	NP_001302885.1
_TENNPYLGFIYTSFQER_.3	NP_001302885.1
_LAQIC[Carbamidomethyl (C)]GTIAADEK_.2	NP_001302885.1
_AQEYLC[Carbamidomethyl (C)]GLTPR_.2	NP_001302885.1
_IESLTGLSGEGNK_.2	NP_001302885.1
_AWTAEENR_.2	NP_001302885.1
_DYADILEFLVGR_.2	NP_001302885.1
_YLYLSGR_.2	NP_001302885.1
_YLYLSGR_.1	NP_001302885.1
_DESLFDNFSSVAQR_.2	NP_001302885.1
_ATFISHGNTAR_.3	NP_001302885.1
_ATFISHGNTAR_.2	NP_001302885.1
_VPFSWIHDR_.3	NP_001302885.1
_VPFSWIHDR_.2	NP_001302885.1
_TIQYLIGSGMDPR_.2	NP_001302885.1
_TIQYLIGSGMDPR_.3	NP_001302885.1
_TIQYLIGSGM[Oxidation (M)]DPR_.2	NP_001302885.1
_ISMPAHLMYDGR_.2	NP_001302885.1
_LFEIDPDGTVMAFADMMR_.2	NP_001302885.1
_SMEDWAEQNLLTQLK_.2	NP_001302885.1
_LTLPVAPGSK_.2	NP_001302896.1
_DPSGSGGYQIPR_.2	NP_001302896.1
_APLDLPDSATVADLQEAFHK_.3	NP_001302896.1
_APLDLPDSATVADLQEAFHK_.2	NP_001302896.1
_YLGYGEDR_.2	NP_001302896.1
_FSHATSPIGNVFR_.3	NP_001302896.1
_DKPVVLNSK_.2	NP_001302896.1
_LLAMSEDDLPYQVR_.2	NP_001302902.1;XP_013644256.1;XP_013644264.1;XP_013659053.1;XP_013665991.1;XP_013718441.1;XP_013719793.1;XP_013736250.1;XP_013736251.1;XP_022547685.1;XP_022548371.1
_SLEGLQSNVQR_.2	NP_001302907.1
_TWFNQPAR_.2	NP_001302907.1
_GFTLEELK_.2	NP_001302907.1
_GFTLEELK_.1	NP_001302907.1
_AGDSTAEELANATQVQGDYMPIVR_.3	NP_001302907.1
_LAPTIGISLDHR_.3	NP_001302907.1
_LAPTIGISLDHR_.2	NP_001302907.1
_EDGIVSPVK_.2	NP_001302920.1
_EDGIVSPVK_.1	NP_001302920.1
_NSWGADWGDK_.2	NP_001302920.1
_NSWGADWGDK_.1	NP_001302920.1
_DWREDGIVSPVK_.2	NP_001302920.1
_DWREDGIVSPVK_.3	NP_001302920.1
_SNGGLDTEEAYPYTGEDGTC[Carbamidomethyl (C)]K_.2	NP_001302920.1
_NMC[Carbamidomethyl (C)]GIATC[Carbamidomethyl (C)]ASYPVVA_.2	NP_001302920.1
_DQGGC[Carbamidomethyl (C)]GSC[Carbamidomethyl (C)]WTFSTTGALEAAYHQAFGK_.3	NP_001302920.1
_SGVYSDSHC[Carbamidomethyl (C)]GQTPMDVNHAVLAVGYGIEDGVPYWLIK_.4	NP_001302920.1
_PVSIAFEVIHSFR_.3	NP_001302920.1
_HAVGLLR_.2	NP_001302920.1
_WDGDLSELLQNVR_.2	NP_001302925.1
_EQGYEIPEPTATGK_.2	NP_001302925.1
_SFGVLIPDQGIALR_.2	NP_001302933.1
_SGGLGDLNYPLVSDITK_.2	NP_001302933.1
_AQADDLPLVGNK_.2	NP_001302933.1
_TLQALQYVQENPDEVC[Carbamidomethyl (C)]PAGWKPGEK_.3	NP_001302933.1
_TLQALQYVQENPDEVC[Carbamidomethyl (C)]PAGWKPGEK_.4	NP_001302933.1
_LNTEVLGVSVDSVFSHLAWVQTER_.3	NP_001302933.1
_LNTEVLGVSVDSVFSHLAWVQTER_.4	NP_001302933.1
_TLQALQYVQENPDEVC[Carbamidomethyl (C)]PAGWK_.3	NP_001302933.1
_GVIQHSTINNLGIGR_.3	NP_001302933.1
_GVIQHSTINNLGIGR_.2	NP_001302933.1
_KSGGLGDLNYPLVSDITK_.3	NP_001302933.1
_ANYLPYGIDFGGPTGR_.2	NP_001302935.1
_NYQNTVQQVVSLLGGETQAADYLK_.3	NP_001302935.1
_LAYVALDYEQELETAK_.2	NP_001302939.1
_LAYVALDYEQELETAK_.3	NP_001302939.1
_C[Carbamidomethyl (C)]PEVLFQPSLVGMEAPGIHETTYNSIMK_.3	NP_001302939.1
_VESLLNLDTKPFTDR_.3	NP_001302944.1;XP_013686781.1
_VESLLNLDTKPFTDR_.2	NP_001302944.1;XP_013686781.1
_AILNLSLR_.2	NP_001302944.1;XP_013686781.1
_AILNLSLR_.1	NP_001302944.1;XP_013686781.1
_TLEKPVEDPSELPK_.3	NP_001302944.1;XP_013686781.1
_TLEKPVEDPSELPK_.2	NP_001302944.1;XP_013686781.1
_HETASIDQFSWGVANR_.3	NP_001302944.1;XP_013686781.1
_HETASIDQFSWGVANR_.2	NP_001302944.1;XP_013686781.1
_GGNNILVIC[Carbamidomethyl (C)]DTYTPAGEPIPTNK_.3	NP_001302944.1;XP_013686781.1
_IIAEYIWIGGSGIDLR_.2	NP_001302944.1;XP_013686781.1
_IIAEYIWIGGSGIDLR_.3	NP_001302944.1;XP_013686781.1
_AAEIFSNK_.2	NP_001302944.1;XP_013686781.1
_AAEIFSNK_.1	NP_001302944.1;XP_013686781.1
_EDGGFEVIK_.2	NP_001302944.1;XP_013686781.1
_EDGGFEVIK_.1	NP_001302944.1;XP_013686781.1
_VESLLNLDTK_.2	NP_001302944.1;XP_013686781.1
_VESLLNLDTK_.1	NP_001302944.1;XP_013686781.1
_GGNNILVIC[Carbamidomethyl (C)]DTYTPAGEPIPTNKR_.3	NP_001302944.1;XP_013686781.1
_HMEHISAYGEGNER_.3	NP_001302944.1;XP_013686781.1
_HMEHISAYGEGNER_.2	NP_001302944.1;XP_013686781.1
_HMEHISAYGEGNER_.4	NP_001302944.1;XP_013686781.1
_HM[Oxidation (M)]EHISAYGEGNER_.3	NP_001302944.1;XP_013686781.1
_HM[Oxidation (M)]EHISAYGEGNER_.2	NP_001302944.1;XP_013686781.1
_DISDAHYK_.2	NP_001302944.1;XP_013686781.1
_DISDAHYK_.1	NP_001302944.1;XP_013686781.1
_RPASNMDPYIVTSLLAETTLLWEPTLEAEALAAQK_.4	NP_001302944.1;XP_013686781.1
_RPASNMDPYIVTSLLAETTLLWEPTLEAEALAAQK_.5	NP_001302944.1;XP_013686781.1
_WNYDGSSTGQAPGEDSEVILYPQAIFR_.3	NP_001302944.1;XP_013686781.1
_WNYDGSSTGQAPGEDSEVILYPQAIFR_.4	NP_001302944.1;XP_013686781.1
_ITEQAGVVLTLDPK_.2	NP_001302944.1;XP_013686781.1
_ITEQAGVVLTLDPK_.3	NP_001302944.1;XP_013686781.1
_SMREDGGFEVIK_.2	NP_001302944.1;XP_013686781.1
_SMREDGGFEVIK_.3	NP_001302944.1;XP_013686781.1
_LTGKHETASIDQFSWGVANR_.3	NP_001302944.1;XP_013686781.1
_PIEGDWNGAGC[Carbamidomethyl (C)]HTNYSTK_.2	NP_001302944.1;XP_013686781.1
_VVDVGC[Carbamidomethyl (C)]GIGGSSR_.2	NP_001302948.1;NP_001303158.1;XP_022553058.1
_FGAEC[Carbamidomethyl (C)]IGITLSPVQAK_.2	NP_001302948.1;NP_001303158.1;XP_022553058.1
_MIEESLR_.2	NP_001302948.1;NP_001303158.1;XP_022553058.1
_FAGVTEEEK_.2	NP_001302948.1;NP_001303158.1;XP_022553058.1
_RGDNILVMC[Carbamidomethyl (C)]DAYTPAGDPIPTNK_.3	NP_001302957.1;XP_013655508.1
_IVAENTEESTAESSSSGR_.2	NP_001302960.1;XP_013718413.1;XP_013725785.1;XP_013725786.1;XP_022545387.1
_VEDNPALAAAVR_.2	NP_001302960.1;XP_013718413.1;XP_013725785.1;XP_013725786.1;XP_022545387.1
_IDNPQFEGYK_.2	NP_001302960.1;XP_013718413.1;XP_013725785.1;XP_013725786.1;XP_022545387.1
_STDSVASLLEVVK_.2	NP_001302960.1;XP_013718413.1;XP_013725785.1;XP_013725786.1;XP_022545387.1
_SNPTADGSAQEAFVTSVNSR_.2	NP_001302979.1
_SNPTADGSAQEAFVTSVNSR_.3	NP_001302979.1
_TDVSC[Carbamidomethyl (C)]C[Carbamidomethyl (C)]GTGTHNAYGC[Carbamidomethyl (C)]GLPNVHSK_.4	NP_001302979.1
_TDVSC[Carbamidomethyl (C)]C[Carbamidomethyl (C)]GTGTHNAYGC[Carbamidomethyl (C)]GLPNVHSK_.3	NP_001302979.1
_YHIEMLYSFR_.3	NP_001302979.1
_YHIEMLYSFR_.2	NP_001302979.1
_YHIEM[Oxidation (M)]LYSFR_.3	NP_001302979.1
_FMGISHDLPPALKPGADVSR_.4	NP_001302979.1
_FMGISHDLPPALKPGADVSR_.3	NP_001302979.1
_FMGISHDLPPALKPGADVSR_.2	NP_001302979.1
_IGPMMNDLATAK_.2	NP_001302979.1
_IGPM[Oxidation (M)]M[Oxidation (M)]NDLATAK_.2	NP_001302979.1
_LLESDNPDLGYDAAK_.2	NP_001302985.1
_TALVDAASVSSLLTTTEAVVTEIPTK_.3	NP_001302985.1
_TALVDAASVSSLLTTTEAVVTEIPTK_.4	NP_001302985.1
_GVEELADAVK_.2	NP_001302985.1
_WSQLPDPGEQFPR_.2	NP_001302986.1
_LTILDQEGGPEAR_.2	NP_001302986.1
_KFDDFYSYDTVTNEWTK_.2	NP_001302986.1
_KFDDFYSYDTVTNEWTK_.3	NP_001302986.1
_FDDFYSYDTVTNEWTK_.2	NP_001302986.1
_SVFGHAVVGK_.2	NP_001302986.1
_SGYELQTLTSWLLR_.2	NP_001302992.1;XP_013742547.1
_SGYELQTLTSWLLR_.3	NP_001302992.1;XP_013742547.1
_IYSFNEGNYQMWDENLK_.3	NP_001302992.1;XP_013742547.1
_IYSFNEGNYQM[Oxidation (M)]WDENLK_.2	NP_001302992.1;XP_013742547.1
_LSPFELR_.2	NP_001303004.1
_EAEFLQTLHFNSLR_.3	NP_001303004.1
_AQDFLFISGTK_.2	NP_001303004.1
_LYAESLAR_.2	NP_001303006.1
_VPATPVEALK_.2	NP_001303006.1
_VVC[Carbamidomethyl (C)]DPSYLPNK_.2	NP_001303006.1
_SSLMGIFEK_.2	NP_001303006.1
_VVGVTSEGETAK_.2	NP_001303006.1
_NDYYGGESTSLNLNQLWK_.2	NP_001303006.1
_LSAVYGGTYMLNKPEC[Carbamidomethyl (C)]K_.3	NP_001303006.1
_VLIHTDVTK_.2	NP_001303006.1
_FIAFVSTDAETDNPQTELK_.2	NP_001303006.1
_FIAFVSTDAETDNPQTELK_.3	NP_001303006.1
_[Acetyl (Protein N-term)]MDEEYEVIVLGTGLK_.2	NP_001303006.1
_DYNVDMMPK_.2	NP_001303006.1
_FGLDENTIDFIGHAVALHSNDSHLHQPAYDTVMR_.5	NP_001303006.1
_FFSYVQEYDEKDPK_.3	NP_001303006.1
_FQGGSPYIYPLYGLGELPQAFAR_.3	NP_001303006.1
_SDMYVFC[Carbamidomethyl (C)]C[Carbamidomethyl (C)]SYSHNVAPK_.3	NP_001303006.1
_AKPETESMIDLLMEIYK_.3	NP_001303017.1;XP_013723179.1
_QDTYIQEIIDETLDPNR_.3	NP_001303017.1;XP_013723179.1
_DEKEWGPNPDEFKPER_.3	NP_001303017.1;XP_013723179.1
_ELTGGIYFGVPR_.2	NP_001303020.1;XP_022559308.1
_ESDAVLLGAIGGYK_.2	NP_001303020.1;XP_022559308.1
_RIEDAVLGALNK_.2	NP_001303020.1;XP_022559308.1
_RIEDAVLGALNK_.3	NP_001303020.1;XP_022559308.1
_ANVLDASILWR_.2	NP_001303020.1;XP_022559308.1
_EMGEEVLK_.2	NP_001303020.1;XP_022559308.1
_TGDIYSAGTK_.2	NP_001303020.1;XP_022559308.1
_IEDAVLGALNK_.2	NP_001303020.1;XP_022559308.1
_HLKPETGLLQLR_.3	NP_001303020.1;XP_022559308.1
_SVDSHVQASV_.2	NP_001303020.1;XP_022559308.1
_TNENGEEVGYNTEVYAAHEIDR_.3	NP_001303020.1;XP_022559308.1
_VTALAAEYPDVELSHMYVDNAAMQLVR_.3	NP_001303020.1;XP_022559308.1
_VTALAAEYPDVELSHM[Oxidation (M)]YVDNAAMQLVR_.3	NP_001303020.1;XP_022559308.1
_YNITLLPGDGIGPEVISIAK_.2	NP_001303020.1;XP_022559308.1
_YNITLLPGDGIGPEVISIAK_.3	NP_001303020.1;XP_022559308.1
_ANPLATILSAAMLLK_.2	NP_001303020.1;XP_022559308.1
_ANPLATILSAAMLLK_.3	NP_001303020.1;XP_022559308.1
_REVAEGVDLMVVR_.3	NP_001303020.1;XP_022559308.1
_VFANLRPATVLPQLVDASTLK_.3	NP_001303020.1;XP_022559308.1
_VFANLRPATVLPQLVDASTLK_.2	NP_001303020.1;XP_022559308.1
_EVAEGVDLMVVR_.2	NP_001303020.1;XP_022559308.1
_ADVEPAEAPAGER_.2	NP_001303023.1;XP_022576169.1
_VMGVTSEGETAK_.2	NP_001303024.1
_NIEEWPQR_.2	NP_001303032.1
_VDVSAPEQC[Carbamidomethyl (C)]PEEGR_.2	NP_001303032.1
_AGPGEPGGQSWTVK_.2	NP_001303032.1
_LPDAGPPSPADHLR_.3	NP_001303032.1
_LPDAGPPSPADHLR_.2	NP_001303032.1
_VDVSAPEQC[Carbamidomethyl (C)]PEEGRLPDAGPPSPADHLR_.4	NP_001303032.1
_VDVSAPEQC[Carbamidomethyl (C)]PEEGRLPDAGPPSPADHLR_.3	NP_001303032.1
_EIVALSGAHTLGR_.2	NP_001303032.1
_EIVALSGAHTLGR_.3	NP_001303032.1
_YAGDPAAFFK_.2	NP_001303032.1
_FC[Carbamidomethyl (C)]HPILVR_.2	NP_001303032.1
_FDNSYFK_.2	NP_001303032.1
_LGWHDAGTYNK_.2	NP_001303032.1
_LGWHDAGTYNK_.3	NP_001303032.1
_SGWGKPETK_.2	NP_001303032.1
_HAANAGLVNALK_.3	NP_001303032.1
_HAANAGLVNALK_.2	NP_001303032.1
_MGLNDKEIVALSGAHTLGR_.3	NP_001303032.1
_MGLNDKEIVALSGAHTLGR_.4	NP_001303032.1
_MGLNDKEIVALSGAHTLGR_.2	NP_001303032.1
_M[Oxidation (M)]GLNDKEIVALSGAHTLGR_.3	NP_001303032.1
_FDPPEGIIIDNGPAQGEK_.2	NP_001303032.1
_FDPPEGIIIDNGPAQGEK_.3	NP_001303032.1
_NIAIGGVQEEVTHPSALR_.3	NP_001303038.1;XP_013644734.1;XP_013662312.1;XP_013698483.1;XP_022560772.1
_NIAIGGVQEEVTHPSALR_.2	NP_001303038.1;XP_013644734.1;XP_013662312.1;XP_013698483.1;XP_022560772.1
_FSTAGDIGTANIVLR_.2	NP_001303041.1
_VAEMGYIR_.2	NP_001303041.1
_LMDIDSEHLGIPDAEYHSIVR_.4	NP_001303041.1
_LMDIDSEHLGIPDAEYHSIVR_.3	NP_001303041.1
_MPSNEFSR_.2	NP_001303041.1
_DLSTIGDTVVISVTK_.2	NP_001303041.1
_NLSMGMNLGNMSK_.2	NP_001303041.1
_LVQGSLLK_.2	NP_001303041.1
_LVQGSLLK_.1	NP_001303041.1
_SEGFEHYR_.2	NP_001303041.1
_AGIVPVSYR_.2	NP_001303044.1;XP_013657311.1;XP_013662729.2;XP_013668272.1;XP_013676769.1;XP_013692743.1;XP_013692781.1;XP_013692936.1;XP_013716901.1;XP_013720146.1;XP_013725288.1;XP_013728838.1;XP_013734586.1;XP_013735567.1;XP_013744841.1;XP_013748313.1;XP_022546723.1;XP_022546724.1;XP_022568379.1;XP_022574883.1;XP_022574961.1
_VPVTLIEK_.1	NP_001303048.1;XP_022566766.1
_VPVTLIEK_.2	NP_001303048.1;XP_022566766.1
_DAGLFPVIPR_.2	NP_001303054.1
_ALFFLSDDSTLRPVAIELTR_.3	NP_001303054.1
_KQELETLQGK_.2	NP_001303054.1
_AAAEADDILQFESPSLLDKDR_.3	NP_001303054.1
_VLLDAHGEDQYEC[Carbamidomethyl (C)]VFDMPEDFGPVGAIR_.3	NP_001303054.1
_VYDYDVYNDLGSPDKDPELAR_.3	NP_001303054.1
_VESPVVVVTGASR_.2	NP_001303056.1;XP_013662543.1;XP_013694584.1
_ILGTIPLGR_.2	NP_001303056.1;XP_013662543.1;XP_013694584.1
_VLVNYAR_.2	NP_001303056.1;XP_013662543.1;XP_013694584.1
_EADVEAMMK_.2	NP_001303056.1;XP_013662543.1;XP_013694584.1
_AQATAVEQSTGEAVPK_.2	NP_001303056.1;XP_013662543.1;XP_013694584.1
_IINIASVVGLIGNIGQANYAAAK_.3	NP_001303056.1;XP_013662543.1;XP_013694584.1
_AGVIGFSK_.2	NP_001303056.1;XP_013662543.1;XP_013694584.1
_NINVNVVC[Carbamidomethyl (C)]PGFIASDMTAK_.2	NP_001303056.1;XP_013662543.1;XP_013694584.1
_NINVNVVC[Carbamidomethyl (C)]PGFIASDMTAK_.3	NP_001303056.1;XP_013662543.1;XP_013694584.1
_QIEAYGGQAITFGGDVSK_.2	NP_001303056.1;XP_013662543.1;XP_013694584.1
_FILIGSGNPEEGELRPQLLDR_.3	NP_001303057.1;XP_013721197.1
_IGGVMIMGDR_.2	NP_001303057.1;XP_013721197.1
_SLVDLLPEIK_.2	NP_001303057.1;XP_013721197.1
_EGISISHPAR_.3	NP_001303057.1;XP_013721197.1
_EGISISHPAR_.2	NP_001303057.1;XP_013721197.1
_FDSNPQDFR_.2	NP_001303057.1;XP_013721197.1
_SNLSSVQIDR_.2	NP_001303057.1;XP_013721197.1
_VC[Carbamidomethyl (C)]SELNVDGLR_.2	NP_001303057.1;XP_013721197.1
_GEQVPVVATK_.2	NP_001303057.1;XP_013721197.1
_AFEPGLLAK_.2	NP_001303057.1;XP_013721197.1
_LQDQISNAR_.2	NP_001303057.1;XP_013721197.1
_DPLESIDSGVLVSEK_.2	NP_001303057.1;XP_013721197.1
_LC[Carbamidomethyl (C)]LLLNVIDPK_.2	NP_001303057.1;XP_013721197.1
_VVAGDPYNSDPLDPEFMGVEVR_.3	NP_001303057.1;XP_013721197.1
_VC[Carbamidomethyl (C)]GTIDIEK_.2	NP_001303057.1;XP_013721197.1
_VC[Carbamidomethyl (C)]GTIDIEK_.1	NP_001303057.1;XP_013721197.1
_KDPLESIDSGVLVSEK_.3	NP_001303057.1;XP_013721197.1
_KDPLESIDSGVLVSEK_.2	NP_001303057.1;XP_013721197.1
_INMVDLPLGATEDR_.2	NP_001303057.1;XP_013721197.1
_INM[Oxidation (M)]VDLPLGATEDR_.2	NP_001303057.1;XP_013721197.1
_FGMHAQVGTVR_.3	NP_001303057.1;XP_013721197.1
_FGMHAQVGTVR_.2	NP_001303057.1;XP_013721197.1
_FGM[Oxidation (M)]HAQVGTVR_.3	NP_001303057.1;XP_013721197.1
_GILYVDEVNLLDDHLVDVLLDSAASGWNTVER_.3	NP_001303057.1;XP_013721197.1
_VTADDVATVIPNC[Carbamidomethyl (C)]LR_.2	NP_001303057.1;XP_013721197.1
_TEQDKLQDQISNAR_.3	NP_001303057.1;XP_013721197.1
_IFLEETSLVAR_.2	NP_001303063.1
_FFDAFFDLEPR_.2	NP_001303063.1
_GDELSAEVWR_.2	NP_001303063.1
_LDLDATR_.2	NP_001303063.1
_VVGIGGTAGMVHPSTGYMVAR_.3	NP_001303063.1
_YWHGFLSSR_.3	NP_001303063.1
_IPQGGDLQR_.2	NP_001303064.1
_LDFLELSR_.2	NP_001303064.1
_LSGSIPGSLSLLPK_.2	NP_001303064.1
_SLGNVDFNTIDLSR_.2	NP_001303064.1
_NLEYINLSFNK_.2	NP_001303064.1
_LTGPIPESFGSFK_.2	NP_001303064.1
_TTWHIDLSR_.3	NP_001303064.1
_TTWHIDLSR_.2	NP_001303064.1
_AMNNPYTIISWDPK_.2	NP_001303064.1
_FDVYAYLHNK_.3	NP_001303064.1
_FDVYAYLHNK_.2	NP_001303064.1
_DDC[Carbamidomethyl (C)]C[Carbamidomethyl (C)]TWVSVEC[Carbamidomethyl (C)]GNANR_.2	NP_001303064.1
_VTSLDISDDDVSAQIPPEVGDLPYLQYLTLR_.3	NP_001303064.1
_NMFQFDISK_.2	NP_001303064.1
_NM[Oxidation (M)]FQFDISK_.2	NP_001303064.1
_LEGDASMLFGAK_.2	NP_001303064.1
_AAYGIYLSHNQLSGSIPK_.3	NP_001303064.1
_C[Carbamidomethyl (C)]LC[Carbamidomethyl (C)]DAPLPSC[Carbamidomethyl (C)]NVK_.2	NP_001303064.1
_EEGGFDVIK_.2	NP_001303068.1
_EEGGFDVIK_.1	NP_001303068.1
_SMREEGGFDVIK_.2	NP_001303068.1
_SMREEGGFDVIK_.3	NP_001303068.1
_AMALQSDNSTINR_.2	NP_001303068.1
_EEGGFDVIKK_.2	NP_001303068.1
_NAGVPTVPGSDGLLK_.2	NP_001303080.1;XP_013645861.1;XP_022558048.1
_ITAYLPSGGPFVR_.2	NP_001303080.1;XP_013645861.1;XP_022558048.1
_LANEIGFPVMIK_.2	NP_001303080.1;XP_013645861.1;XP_022558048.1
_HEEELAEPHEIVLVK_.3	NP_001303080.1;XP_013645861.1;XP_022558048.1
_HEEELAEPHEIVLVK_.2	NP_001303080.1;XP_013645861.1;XP_022558048.1
_LVVLWTANTER_.2	NP_001303082.1;XP_013711659.1;XP_013712562.1;XP_022564645.1
_VLAPPTFGSSPNFEAFTQAYK_.2	NP_001303099.1;XP_022555770.1
_SLEEGDEDDKFLGLLR_.3	NP_001303102.1;XP_022575205.1
_SLEEGDEDDKFLGLLR_.2	NP_001303102.1;XP_022575205.1
_VSSHVPSPSEDAEQLK_.3	NP_001303102.1;XP_022575205.1
_VSSHVPSPSEDAEQLK_.2	NP_001303102.1;XP_022575205.1
_SAFDGWGTNEDLIISILAHR_.3	NP_001303102.1;XP_022575205.1
_SAFDGWGTNEDLIISILAHR_.2	NP_001303102.1;XP_022575205.1
_ELTSDFER_.2	NP_001303102.1;XP_022575205.1
_ELTSDFER_.1	NP_001303102.1;XP_022575205.1
_TLDKELTSDFER_.2	NP_001303102.1;XP_022575205.1
_TLDKELTSDFER_.3	NP_001303102.1;XP_022575205.1
_HYSDEDVIR_.2	NP_001303102.1;XP_022575205.1
_YQDEHGEEILK_.2	NP_001303102.1;XP_022575205.1
_YQDEHGEEILK_.3	NP_001303102.1;XP_022575205.1
_QTYHEAC[Carbamidomethyl (C)]GEDLLK_.3	NP_001303102.1;XP_022575205.1
_QTYHEAC[Carbamidomethyl (C)]GEDLLK_.2	NP_001303102.1;XP_022575205.1
_SLEEGDEDDK_.2	NP_001303102.1;XP_022575205.1
_DKHYSDEDVIR_.3	NP_001303102.1;XP_022575205.1
_DKHYSDEDVIR_.2	NP_001303102.1;XP_022575205.1
_SIEEDVAHHTTSDFR_.3	NP_001303102.1;XP_022575205.1
_SIEEDVAHHTTSDFR_.4	NP_001303102.1;XP_022575205.1
_SIEEDVAHHTTSDFR_.2	NP_001303102.1;XP_022575205.1
_IKDKHYSDEDVIR_.3	NP_001303102.1;XP_022575205.1
_ISDPFEEGC[Carbamidomethyl (C)]R_.2	NP_001303116.1
_IVFTGSTATGSNIMTSAAK_.2	NP_001303116.1
_APLSLPLDTFK_.2	NP_001303116.1
_EGATVLC[Carbamidomethyl (C)]GGAR_.2	NP_001303116.1
_LVKPVSLELGGK_.2	NP_001303116.1
_LVKPVSLELGGK_.3	NP_001303116.1
_SPIIVFDDVK_.2	NP_001303116.1
_EVGLPPGVLNILTGLGTEAGAPLASHPHVDK_.4	NP_001303116.1
_ELGEWGLENYLSVK_.2	NP_001303116.1
_GYFVEPAIISNVTTSMEIWR_.2	NP_001303116.1
_QTLPVVNPATEDIIGYIPAATSEDVELAVEAAR_.3	NP_001303116.1
_IWPEDILPLQPVGR_.2	NP_001303119.1;XP_013737923.1;XP_013737926.1
_IWPEDILPLQPVGR_.3	NP_001303119.1;XP_013737923.1;XP_013737926.1
_WVEILSEPR_.2	NP_001303119.1;XP_013737923.1;XP_013737926.1
_WVEILSEPR_.1	NP_001303119.1;XP_013737923.1;XP_013737926.1
_IFAYGDTQR_.2	NP_001303119.1;XP_013737923.1;XP_013737926.1
_IFAYGDTQR_.1	NP_001303119.1;XP_013737923.1;XP_013737926.1
_TNIQEYWR_.2	NP_001303119.1;XP_013737923.1;XP_013737926.1
_TNIQEYWR_.1	NP_001303119.1;XP_013737923.1;XP_013737926.1
_DLHDAIASGNYPEWK_.3	NP_001303119.1;XP_013737923.1;XP_013737926.1
_DLHDAIASGNYPEWK_.2	NP_001303119.1;XP_013737923.1;XP_013737926.1
_EGNFDLVGNNTPVFFIR_.2	NP_001303119.1;XP_013737923.1;XP_013737926.1
_EGNFDLVGNNTPVFFIR_.3	NP_001303119.1;XP_013737923.1;XP_013737926.1
_SIWISYWSQADR_.2	NP_001303119.1;XP_013737923.1;XP_013737926.1
_DEEINYYPSK_.2	NP_001303119.1;XP_013737923.1;XP_013737926.1
_GPVLLEDYHLIEK_.3	NP_001303119.1;XP_013737923.1;XP_013737926.1
_GPVLLEDYHLIEK_.2	NP_001303119.1;XP_013737923.1;XP_013737926.1
_TIDNFFNETEQLAFNPGLVVPGIYYSDDK_.3	NP_001303119.1;XP_013737923.1;XP_013737926.1
_TIDNFFNETEQLAFNPGLVVPGIYYSDDK_.4	NP_001303119.1;XP_013737923.1;XP_013737926.1
_FHWKPTC[Carbamidomethyl (C)]GIK_.3	NP_001303119.1;XP_013737923.1;XP_013737926.1
_FHWKPTC[Carbamidomethyl (C)]GIK_.2	NP_001303119.1;XP_013737923.1;XP_013737926.1
_NLTDEEAK_.2	NP_001303119.1;XP_013737923.1;XP_013737926.1
_NLTDEEAK_.1	NP_001303119.1;XP_013737923.1;XP_013737926.1
_DGIQFPDVVHALKPNPK_.3	NP_001303119.1;XP_013737923.1;XP_013737926.1
_DGIQFPDVVHALKPNPK_.4	NP_001303119.1;XP_013737923.1;XP_013737926.1
_DGIQFPDVVHALKPNPK_.2	NP_001303119.1;XP_013737923.1;XP_013737926.1
_FSTVVHER_.2	NP_001303119.1;XP_013737923.1;XP_013737926.1
_FSTVVHER_.1	NP_001303119.1;XP_013737923.1;XP_013737926.1
_HMEGFGVHTYTLVSK_.3	NP_001303119.1;XP_013737923.1;XP_013737926.1
_HMEGFGVHTYTLVSK_.2	NP_001303119.1;XP_013737923.1;XP_013737926.1
_LFIQTMDPADEDKFDFDPLDVTK_.3	NP_001303119.1;XP_013737923.1;XP_013737926.1
_LFIQTM[Oxidation (M)]DPADEDKFDFDPLDVTK_.3	NP_001303119.1;XP_013737923.1;XP_013737926.1
_VDTTILGLDDER_.2	NP_001303131.1;XP_013681451.1;XP_013701720.1
_SVLGIILGGGAGTR_.2	NP_001303131.1;XP_013681451.1;XP_013701720.1
_SVLGIILGGGAGTR_.3	NP_001303131.1;XP_013681451.1;XP_013701720.1
_IINTDNVQEAAR_.2	NP_001303131.1;XP_013681451.1;XP_013701720.1
_KPVPDFSFYDR_.2	NP_001303131.1;XP_013681451.1;XP_013701720.1
_KPVPDFSFYDR_.3	NP_001303131.1;XP_013681451.1;XP_013701720.1
_SAPIYTQPR_.2	NP_001303131.1;XP_013681451.1;XP_013701720.1
_AKPAVPLGANYR_.2	NP_001303131.1;XP_013681451.1;XP_013701720.1
_AKPAVPLGANYR_.3	NP_001303131.1;XP_013681451.1;XP_013701720.1
_DALIPSGTVI_.1	NP_001303131.1;XP_013681451.1;XP_013701720.1
_DALIPSGTVI_.2	NP_001303131.1;XP_013681451.1;XP_013701720.1
_DQFPGANDFGSEVIPGATDLGLR_.2	NP_001303131.1;XP_013681451.1;XP_013701720.1
_DQFPGANDFGSEVIPGATDLGLR_.3	NP_001303131.1;XP_013681451.1;XP_013701720.1
_LIDIPVSNC[Carbamidomethyl (C)]LNSNISK_.2	NP_001303131.1;XP_013681451.1;XP_013701720.1
_SGIVTVIK_.1	NP_001303131.1;XP_013681451.1;XP_013701720.1
_SGIVTVIK_.2	NP_001303131.1;XP_013681451.1;XP_013701720.1
_NEGFVEVLAAQQSPENPNWFQGTADAVR_.3	NP_001303131.1;XP_013681451.1;XP_013701720.1
_IYVLTQFNSASLNR_.2	NP_001303131.1;XP_013681451.1;XP_013701720.1
_IIEFAEKPK_.2	NP_001303131.1;XP_013681451.1;XP_013701720.1
_EMPFIASMGIYVVSK_.2	NP_001303131.1;XP_013681451.1;XP_013701720.1
_GSIPIGIGR_.2	NP_001303131.1;XP_013681451.1;XP_013701720.1
_GSIPIGIGR_.1	NP_001303131.1;XP_013681451.1;XP_013701720.1
_ETDADITVAALPMDEK_.2	NP_001303131.1;XP_013681451.1;XP_013701720.1
_ETDGYFIK_.2	NP_001303131.1;XP_013681451.1;XP_013701720.1
_MLDADVTDSVIGEGC[Carbamidomethyl (C)]VIK_.2	NP_001303131.1;XP_013681451.1;XP_013701720.1
_MLDADVTDSVIGEGC[Carbamidomethyl (C)]VIK_.3	NP_001303131.1;XP_013681451.1;XP_013701720.1
_SC[Carbamidomethyl (C)]ISEGAIIEDTLLMGADYYETDADR_.3	NP_001303131.1;XP_013681451.1;XP_013701720.1
_SC[Carbamidomethyl (C)]ISEGAIIEDTLLMGADYYETDADR_.4	NP_001303131.1;XP_013681451.1;XP_013701720.1
_NVMLDLLR_.2	NP_001303131.1;XP_013681451.1;XP_013701720.1
_NVM[Oxidation (M)]LDLLR_.2	NP_001303131.1;XP_013681451.1;XP_013701720.1
_AYASNMGGYK_.2	NP_001303131.1;XP_013681451.1;XP_013701720.1
_IIEFAEK_.2	NP_001303131.1;XP_013681451.1;XP_013701720.1
_SDSDIIDATMK_.2	NP_001303137.1
_SLLEEDAIR_.2	NP_001303139.1
_SLLEEDAIR_.1	NP_001303139.1
_FVEALAEPR_.2	NP_001303139.1
_LFVQIIDPADEDKFDFDPLDVTK_.3	NP_001303139.1
_LFVQIIDPADEDKFDFDPLDVTK_.4	NP_001303139.1
_SIWISYWTQADK_.2	NP_001303139.1
_DLSLSELER_.2	NP_001303141.1;XP_013719040.1
_NPEGLDIDALLSHK_.3	NP_001303141.1;XP_013719040.1
_YHPEVDPDEVNALAQLMTWK_.3	NP_001303141.1;XP_013719040.1
_GVVYATEALLAEYGK_.2	NP_001303141.1;XP_013719040.1
_FHGHSPAVVTGK_.3	NP_001303141.1;XP_013719040.1
_MLVFDPSR_.2	NP_001303145.1;XP_013735308.1;XP_022553062.1
_LITELIGSPDDSSLGFLR_.2	NP_001303145.1;XP_013735308.1;XP_022553062.1
_LITELIGSPDDSSLGFLR_.3	NP_001303145.1;XP_013735308.1;XP_022553062.1
_IGNAFDNIIDAK_.2	NP_001303145.1;XP_013735308.1;XP_022553062.1
_DLKPSNLLLNANC[Carbamidomethyl (C)]DLK_.3	NP_001303145.1;XP_013735308.1;XP_022553062.1
_DLKPSNLLLNANC[Carbamidomethyl (C)]DLK_.2	NP_001303145.1;XP_013735308.1;XP_022553062.1
_GAYGIVC[Carbamidomethyl (C)]AATNSETGEEVAIK_.2	NP_001303145.1;XP_013735308.1;XP_022553062.1
_ENFNDVYIVYELMDTDLHQIIR_.3	NP_001303145.1;XP_013735308.1;XP_022553062.1
_DYVHQLR_.2	NP_001303145.1;XP_013735308.1;XP_022553062.1
_SETDFMTEYVVTR_.2	NP_001303145.1;XP_013735308.1;XP_022553062.1
_SNQPLTDDHC[Carbamidomethyl (C)]R_.3	NP_001303145.1;XP_013735308.1;XP_022553062.1
_SNQPLTDDHC[Carbamidomethyl (C)]R_.2	NP_001303145.1;XP_013735308.1;XP_022553062.1
_FPNMSAGAADLLEK_.2	NP_001303145.1;XP_013735308.1;XP_022553062.1
_ITVDEALC[Carbamidomethyl (C)]HPYLAPLHDINEEPVC[Carbamidomethyl (C)]VRPFNFDFEQPSLTEENIK_.5	NP_001303145.1;XP_013735308.1;XP_022553062.1
_FEELNNDLFR_.2	NP_001303147.1
_DAGVIAGLNVAR_.2	NP_001303147.1
_SQIDEIVLVGGSTR_.2	NP_001303147.1
_SQIDEIVLVGGSTR_.3	NP_001303147.1
_DAVVTVPAYFNDAQR_.2	NP_001303147.1
_ITPSWVAFTDSER_.2	NP_001303147.1
_FDLTGIPPAPR_.2	NP_001303147.1
_LSQEEIDR_.2	NP_001303147.1
_GVNPDEAVAYGAAVQGGILSGEGGDETK_.3	NP_001303147.1
_IMDYFIK_.2	NP_001303147.1
_IMDYFIK_.1	NP_001303147.1
_NQAPLNPER_.2	NP_001303147.1
_LKEVEAVC[Carbamidomethyl (C)]NPIITAVYQR_.3	NP_001303147.1
_EAEEFAEEDKK_.2	NP_001303147.1
_EAEEFAEEDKK_.3	NP_001303147.1
_EALEWLDENQNSEKEEYDEK_.3	NP_001303147.1
_NGHVEIIANDQGNR_.3	NP_001303147.1
_NGHVEIIANDQGNR_.2	NP_001303147.1
_DFFEGKEPNK_.2	NP_001303147.1
_EAEEFAEEDK_.2	NP_001303147.1
_ETAEAYLGK_.2	NP_001303147.1
_ETAEAYLGK_.1	NP_001303147.1
_IKDAVVTVPAYFNDAQR_.3	NP_001303147.1
_IKDAVVTVPAYFNDAQR_.2	NP_001303147.1
_EVEAVC[Carbamidomethyl (C)]NPIITAVYQR_.3	NP_001303147.1
_EVEAVC[Carbamidomethyl (C)]NPIITAVYQR_.2	NP_001303147.1
_DGKPYIQVK_.2	NP_001303147.1
_VEIESLFDGLDFSEPLTR_.3	NP_001303147.1
_VEIESLFDGLDFSEPLTR_.2	NP_001303147.1
_ITITNEK_.2	NP_001303147.1
_ITITNEK_.1	NP_001303147.1
_LADKLEADEKEK_.3	NP_001303147.1
_LADKLEADEKEK_.2	NP_001303147.1
_LADKLEADEK_.2	NP_001303147.1
_LADKLEADEK_.3	NP_001303147.1
_NSLETYVYNMK_.2	NP_001303147.1
_NSLETYVYNM[Oxidation (M)]K_.2	NP_001303147.1
_AMDDAGLQK_.2	NP_001303147.1
_AMDDAGLQK_.1	NP_001303147.1
_VFSPEEVSAMILTK_.2	NP_001303147.1
_VFSPEEVSAMILTK_.3	NP_001303147.1
_TGGAPGAGGESATEEEEDESHDEL_.2	NP_001303147.1
_MKETAEAYLGK_.3	NP_001303147.1
_LGTVIGIDLGTTYSC[Carbamidomethyl (C)]VGVYK_.2	NP_001303147.1
_EALEWLDENQNSEK_.2	NP_001303147.1
_SQVFTTYQDQQTTVSIQVFEGER_.3	NP_001303147.1
_EGVQFYHDLIDELLK_.3	NP_001303148.1;XP_013641446.1;XP_013672509.1
_ETAQEAAQYTK_.2	NP_001303150.1;XP_013699329.1
_TGSYMSETGEAIK_.2	NP_001303150.1;XP_013699329.1
_FGGDTPYSIMFGPDIC[Carbamidomethyl (C)]GYSTK_.2	NP_001303155.1
_KPEDWDEEEDGEWTAPTIPNPEYMGEWKPK_.4	NP_001303155.1
_AIALTVDTPR_.2	NP_001303164.1;XP_013644181.1;XP_013644202.1;XP_013714254.1
_AIALTVDTPR_.1	NP_001303164.1;XP_013644181.1;XP_013644202.1;XP_013714254.1
_ALALGASGIFIGR_.2	NP_001303164.1;XP_013644181.1;XP_013644202.1;XP_013714254.1
_VPVFLDGGVR_.2	NP_001303164.1;XP_013644181.1;XP_013644202.1;XP_013714254.1
_FTLPPNLTLK_.2	NP_001303164.1;XP_013644181.1;XP_013644202.1;XP_013714254.1
_NFEGLDLGK_.2	NP_001303164.1;XP_013644181.1;XP_013644202.1;XP_013714254.1
_NFEGLDLGK_.1	NP_001303164.1;XP_013644181.1;XP_013644202.1;XP_013714254.1
_AASAAGTIMTLSSWATSSVEEVASTGPGIR_.3	NP_001303164.1;XP_013644181.1;XP_013644202.1;XP_013714254.1
_AASAAGTIMTLSSWATSSVEEVASTGPGIR_.4	NP_001303164.1;XP_013644181.1;XP_013644202.1;XP_013714254.1
_AASAAGTIM[Oxidation (M)]TLSSWATSSVEEVASTGPGIR_.3	NP_001303164.1;XP_013644181.1;XP_013644202.1;XP_013714254.1
_AASAAGTIM[Oxidation (M)]TLSSWATSSVEEVASTGPGIR_.4	NP_001303164.1;XP_013644181.1;XP_013644202.1;XP_013714254.1
_AASAAGTIMTLSSWATSSVEEVASTGPGIR_.5	NP_001303164.1;XP_013644181.1;XP_013644202.1;XP_013714254.1
_QLDYVPATISALEEVVK_.2	NP_001303164.1;XP_013644181.1;XP_013644202.1;XP_013714254.1
_QLDYVPATISALEEVVK_.3	NP_001303164.1;XP_013644181.1;XP_013644202.1;XP_013714254.1
_DEFELTMALSGC[Carbamidomethyl (C)]R_.2	NP_001303164.1;XP_013644181.1;XP_013644202.1;XP_013714254.1
_DEFELTMALSGC[Carbamidomethyl (C)]R_.3	NP_001303164.1;XP_013644181.1;XP_013644202.1;XP_013714254.1
_IAIQAGAAGIIVSNHGAR_.3	NP_001303164.1;XP_013644181.1;XP_013644202.1;XP_013714254.1
_IAIQAGAAGIIVSNHGAR_.2	NP_001303164.1;XP_013644181.1;XP_013644202.1;XP_013714254.1
_NHIITEWETPR_.2	NP_001303164.1;XP_013644181.1;XP_013644202.1;XP_013714254.1
_NHIITEWETPR_.3	NP_001303164.1;XP_013644181.1;XP_013644202.1;XP_013714254.1
_FFQLYVYK_.2	NP_001303164.1;XP_013644181.1;XP_013644202.1;XP_013714254.1
_FFQLYVYK_.1	NP_001303164.1;XP_013644181.1;XP_013644202.1;XP_013714254.1
_KVVEQLVR_.2	NP_001303164.1;XP_013644181.1;XP_013644202.1;XP_013714254.1
_DVQWLQTITSMPILVK_.2	NP_001303164.1;XP_013644181.1;XP_013644202.1;XP_013714254.1
_DVQWLQTITSMPILVK_.3	NP_001303164.1;XP_013644181.1;XP_013644202.1;XP_013714254.1
_DVQWLQTITSM[Oxidation (M)]PILVK_.2	NP_001303164.1;XP_013644181.1;XP_013644202.1;XP_013714254.1
_MAHPEGEYATAR_.2	NP_001303164.1;XP_013644181.1;XP_013644202.1;XP_013714254.1
_M[Oxidation (M)]AHPEGEYATAR_.2	NP_001303164.1;XP_013644181.1;XP_013644202.1;XP_013714254.1
_M[Oxidation (M)]AHPEGEYATAR_.3	NP_001303164.1;XP_013644181.1;XP_013644202.1;XP_013714254.1
_MAHPEGEYATAR_.3	NP_001303164.1;XP_013644181.1;XP_013644202.1;XP_013714254.1
_IDMTTTVLGFK_.2	NP_001303164.1;XP_013644181.1;XP_013644202.1;XP_013714254.1
_IDM[Oxidation (M)]TTTVLGFK_.2	NP_001303164.1;XP_013644181.1;XP_013644202.1;XP_013714254.1
_MDEANDSGLASYVAGQIDR_.2	NP_001303164.1;XP_013644181.1;XP_013644202.1;XP_013714254.1
_MDEANDSGLASYVAGQIDR_.3	NP_001303164.1;XP_013644181.1;XP_013644202.1;XP_013714254.1
_M[Oxidation (M)]DEANDSGLASYVAGQIDR_.2	NP_001303164.1;XP_013644181.1;XP_013644202.1;XP_013714254.1
_M[Oxidation (M)]DEANDSGLASYVAGQIDR_.3	NP_001303164.1;XP_013644181.1;XP_013644202.1;XP_013714254.1
_[Acetyl (Protein N-term)]MEITNVTEYEAIAK_.2	NP_001303164.1;XP_013644181.1;XP_013644202.1;XP_013714254.1
_[Acetyl (Protein N-term)]M[Oxidation (M)]EITNVTEYEAIAK_.2	NP_001303164.1;XP_013644181.1;XP_013644202.1;XP_013714254.1
_MEITNVTEYEAIAK_.2	NP_001303164.1;XP_013644181.1;XP_013644202.1;XP_013714254.1
_M[Oxidation (M)]EITNVTEYEAIAK_.2	NP_001303164.1;XP_013644181.1;XP_013644202.1;XP_013714254.1
_NFEGLDLGKMDEANDSGLASYVAGQIDR_.3	NP_001303164.1;XP_013644181.1;XP_013644202.1;XP_013714254.1
_MVYDYYASGAEDQWTLQENR_.3	NP_001303164.1;XP_013644181.1;XP_013644202.1;XP_013714254.1
_M[Oxidation (M)]VYDYYASGAEDQWTLQENR_.3	NP_001303164.1;XP_013644181.1;XP_013644202.1;XP_013714254.1
_ISMPIMVAPTAMQK_.2	NP_001303164.1;XP_013644181.1;XP_013644202.1;XP_013714254.1
_ISMPIMVAPTAM[Oxidation (M)]QK_.2	NP_001303164.1;XP_013644181.1;XP_013644202.1;XP_013714254.1
_ISMPIM[Oxidation (M)]VAPTAMQK_.2	NP_001303164.1;XP_013644181.1;XP_013644202.1;XP_013714254.1
_ISMPIMVAPTAMQK_.3	NP_001303164.1;XP_013644181.1;XP_013644202.1;XP_013714254.1
_ISM[Oxidation (M)]PIMVAPTAMQK_.2	NP_001303164.1;XP_013644181.1;XP_013644202.1;XP_013714254.1
_EITNVTEYEAIAK_.2	NP_001303164.1;XP_013644181.1;XP_013644202.1;XP_013714254.1
_EVVEQRYVK_.1	NP_001303177.1;XP_022551041.1
_LLEVLSEAMGLEK_.2	NP_001303179.1
_EALTNAC[Carbamidomethyl (C)]VDMDQK_.2	NP_001303179.1
_NADHQAVVNSNSSR_.3	NP_001303179.1
_LSIATFQNPAPEATVYPLK_.2	NP_001303179.1
_EGEKPILEEPITFAEMYK_.3	NP_001303179.1
_DVEAVSGEGFQTR_.2	NP_001303184.1;XP_013730247.1
_AFQSSYYVR_.2	NP_001303184.1;XP_013730247.1
_AKDVEAVSGEGFQTR_.3	NP_001303184.1;XP_013730247.1
_GIYDGQDVAVK_.2	NP_001303192.1;XP_013684017.1
_SEAEIVSLR_.2	NP_001303192.1;XP_013684017.1
_LLLPDSWK_.2	NP_001303193.1;XP_013686749.1;XP_013686750.1;XP_022556032.1
_SMLELVFAPAEEWISR_.2	NP_001303193.1;XP_013686749.1;XP_013686750.1;XP_022556032.1
_SMLELVFAPAEEWISR_.3	NP_001303193.1;XP_013686749.1;XP_013686750.1;XP_022556032.1
_LFPDEIAADQSK_.2	NP_001303193.1;XP_013686749.1;XP_013686750.1;XP_022556032.1
_MAFLDGNPPER_.2	NP_001303193.1;XP_013686749.1;XP_013686750.1;XP_022556032.1
_TDSDIIDATMK_.2	NP_001303193.1;XP_013686749.1;XP_013686750.1;XP_022556032.1
_KIELEDDGTVK_.2	NP_001303193.1;XP_013686749.1;XP_013686750.1;XP_022556032.1
_ALNFINPDELSMQC[Carbamidomethyl (C)]ILIALNR_.3	NP_001303193.1;XP_013686749.1;XP_013686750.1;XP_022556032.1
_NNEMLTWPEK_.2	NP_001303193.1;XP_013686749.1;XP_013686750.1;XP_022556032.1
_YLADAGHQPLLLEAR_.3	NP_001303193.1;XP_013686749.1;XP_013686750.1;XP_022556032.1
_YLADAGHQPLLLEAR_.2	NP_001303193.1;XP_013686749.1;XP_013686750.1;XP_022556032.1
_VTDEVFIAMSK_.2	NP_001303193.1;XP_013686749.1;XP_013686750.1;XP_022556032.1
_TIPDC[Carbamidomethyl (C)]EPC[Carbamidomethyl (C)]RPLQR_.3	NP_001303193.1;XP_013686749.1;XP_013686750.1;XP_022556032.1
_TIPDC[Carbamidomethyl (C)]EPC[Carbamidomethyl (C)]RPLQR_.2	NP_001303193.1;XP_013686749.1;XP_013686750.1;XP_022556032.1
_FC[Carbamidomethyl (C)]SQSIVQDYELLAASGR_.2	NP_001303193.1;XP_013686749.1;XP_013686750.1;XP_022556032.1
_YLASMEGAVLSGK_.2	NP_001303193.1;XP_013686749.1;XP_013686750.1;XP_022556032.1
_LC[Carbamidomethyl (C)]MPIVEHIR_.3	NP_001303193.1;XP_013686749.1;XP_013686750.1;XP_022556032.1
_YAGSSNWTVQEAAEC[Carbamidomethyl (C)]VK_.2	NP_001303196.1
_AIGFIDTMIEYSYNNAPVQK_.3	NP_001303196.1
_AIGFIDTMIEYSYNNAPVQK_.2	NP_001303196.1
_VYPLDAVFDSPEDVPEDVK_.2	NP_001303196.1
_VYPLDAVFDSPEDVPEDVK_.3	NP_001303196.1
_KVYPLDAVFDSPEDVPEDVK_.3	NP_001303196.1
_LEPVIPILLHR_.3	NP_001303199.1;XP_013656444.1
_DTAAWGDNPNEFIPER_.2	NP_001303199.1;XP_013656444.1
_GQDFELLPFGSGR_.2	NP_001303199.1;XP_013656444.1
_ELGFGQYTAYYR_.2	NP_001303199.1;XP_013656444.1
_VLAAPWTPESGLVTAALK_.2	NP_001303207.1;XP_013648691.1;XP_013648692.1
_YLLSGGAPLSGDTQR_.2	NP_001303207.1;XP_013648691.1;XP_013648692.1
_GVVVDDVGGEPGHTVR_.3	NP_001303207.1;XP_013648691.1;XP_013648692.1
_GVVVDDVGGEPGHTVR_.2	NP_001303207.1;XP_013648691.1;XP_013648692.1
_LLWDVLVFGK_.2	NP_001303207.1;XP_013648691.1;XP_013648692.1
_LMDISQQLETVK_.2	NP_001303207.1;XP_013648691.1;XP_013648692.1
_GDVTALKPTIMTAVPAILDR_.3	NP_001303207.1;XP_013648691.1;XP_013648692.1
_LHLGDYEWK_.2	NP_001303207.1;XP_013648691.1;XP_013648692.1
_LIDWPEGGYLISDK_.2	NP_001303207.1;XP_013648691.1;XP_013648692.1
_SLVYQELR_.2	NP_001303215.1
_LIDQIVVIGQDQR_.2	NP_001303215.1
_LIDQIVVIGQDQR_.3	NP_001303215.1
_IALFADNSC[Carbamidomethyl (C)]R_.2	NP_001303215.1
_LDPETSQLSSEK_.2	NP_001303215.1
_FLILLWGEK_.2	NP_001303215.1
_WLVSDQGIMSTGAVNVVR_.2	NP_001303215.1
_C[Carbamidomethyl (C)]GGLIVLEGR_.2	NP_001303215.1
_AGISGGGSLPIHIDK_.3	NP_001303215.1
_AGISGGGSLPIHIDK_.2	NP_001303215.1
_SSVEELLQIYQHSESVALVVDNPEFFNR_.3	NP_001303215.1
_SINPDDTAAIMYTSGTTGNPK_.2	NP_001303215.1
_YKDEINQLYN_.2	NP_001303215.1
_IVDPETNTVLPPGSK_.2	NP_001303215.1
_IYEGMC[Carbamidomethyl (C)]LTK_.2	NP_001303215.1
_HLSAYVPAEAGDR_.2	NP_001303215.1
_IALVDPYHDPPLK_.3	NP_001303215.1
_LGAIIMPNKEEAEK_.3	NP_001303215.1
_NLLHQIK_.2	NP_001303215.1
_AKDTIVLSTGENVEPLEIEEAAMR_.3	NP_001303215.1
_QVLNESGWFNTGDMGWIAPHHSTGR_.4	NP_001303215.1
_QISTSSAAR_.2	NP_001303215.1
_QFSDVYIATELMDTDLHQIIR_.3	NP_001303218.1
_LTPPLSISSDELR_.2	NP_001303219.1
_GFGPLLPGNLK_.2	NP_001303219.1
_FPVFAER_.2	NP_001303219.1
_DVLEVDLPNLQK_.2	NP_001303219.1
_TPVSHLTEC[Carbamidomethyl (C)]DR_.2	NP_001303219.1
_TPVSHLTEC[Carbamidomethyl (C)]DR_.3	NP_001303219.1
_TLAVISMSC[Carbamidomethyl (C)]DNDATR_.2	NP_001303219.1
_ALGGGVVPVSAVLADK_.2	NP_001303219.1
_HNVLMIADEVQSGLAR_.3	NP_001303219.1
_IIGGGLPVGAYGGR_.2	NP_001303225.1
_SVGGQPVLIDSVK_.2	NP_001303225.1
_LAYGGAQEYFGITPDLTTLGK_.2	NP_001303225.1
_LAYGGAQEYFGITPDLTTLGK_.3	NP_001303225.1
_DNGALLIFDEVMTGFR_.2	NP_001303225.1
_FVNSGTEAC[Carbamidomethyl (C)]MGVLR_.2	NP_001303225.1
_FVNSGTEAC[Carbamidomethyl (C)]M[Oxidation (M)]GVLR_.2	NP_001303225.1
_FVNSGTEAC[Carbamidomethyl (C)]MGVLR_.3	NP_001303225.1
_SEEAFNAAK_.2	NP_001303225.1
_SEEAFNAAK_.1	NP_001303225.1
_QPGTYEYLDK_.2	NP_001303225.1
_AATSDTLTAPYNDIEAVAK_.2	NP_001303225.1
_AATSDTLTAPYNDIEAVAK_.3	NP_001303225.1
_AGSGVATLGLPDSPGVPK_.2	NP_001303225.1
_AGSGVATLGLPDSPGVPK_.3	NP_001303225.1
_LKQPGTYEYLDK_.2	NP_001303225.1
_LKQPGTYEYLDK_.3	NP_001303225.1
_DLMPGGVNSPVR_.2	NP_001303225.1
_FEGC[Carbamidomethyl (C)]YHGHANAFLVK_.3	NP_001303225.1
_FEGC[Carbamidomethyl (C)]YHGHANAFLVK_.2	NP_001303225.1
_LAPTIGIAVDHR_.3	NP_001303228.1;XP_022544386.1
_LAPTIGIAVDHR_.2	NP_001303228.1;XP_022544386.1
_VYLMMGAMEK_.2	NP_001303232.1
_ASTPGFC[Carbamidomethyl (C)]DMPSTIVR_.2	NP_001303232.1
_LITPSILSDR_.2	XP_013639854.1;XP_013644945.1;XP_013656704.1;XP_013660946.1;XP_013687133.1;XP_013687134.1;XP_013706349.1;XP_013706822.1;XP_013712259.1;XP_013716896.1;XP_013743536.1;XP_013751962.1;XP_022555702.1;XP_022570173.1
_VNNMVLFDQATYDK_.2	XP_013639854.1;XP_013644945.1;XP_013656704.1;XP_013660946.1;XP_013687133.1;XP_013687134.1;XP_013706349.1;XP_013706822.1;XP_013712259.1;XP_013716896.1;XP_013743536.1;XP_013751962.1;XP_022555702.1;XP_022570173.1
_MVAAHSSQQIYTR_.3	XP_013639854.1;XP_013644945.1;XP_013656704.1;XP_013660946.1;XP_013687133.1;XP_013687134.1;XP_013706349.1;XP_013706822.1;XP_013712259.1;XP_013716896.1;XP_013743536.1;XP_013751962.1;XP_022555702.1;XP_022570173.1
_MVAAHSSQQIYTR_.2	XP_013639854.1;XP_013644945.1;XP_013656704.1;XP_013660946.1;XP_013687133.1;XP_013687134.1;XP_013706349.1;XP_013706822.1;XP_013712259.1;XP_013716896.1;XP_013743536.1;XP_013751962.1;XP_022555702.1;XP_022570173.1
_LLTEAPK_.2	XP_013639854.1;XP_013644945.1;XP_013656704.1;XP_013660946.1;XP_013687133.1;XP_013687134.1;XP_013706349.1;XP_013706822.1;XP_013712259.1;XP_013716896.1;XP_013743536.1;XP_013751962.1;XP_022555702.1;XP_022570173.1
_LLTEAPK_.1	XP_013639854.1;XP_013644945.1;XP_013656704.1;XP_013660946.1;XP_013687133.1;XP_013687134.1;XP_013706349.1;XP_013706822.1;XP_013712259.1;XP_013716896.1;XP_013743536.1;XP_013751962.1;XP_022555702.1;XP_022570173.1
_FAVEQDGTPVLC[Carbamidomethyl (C)]LSR_.2	XP_013639867.1
_SSLHVQLEQC[Carbamidomethyl (C)]GLR_.3	XP_013639867.1
_SSLHVQLEQC[Carbamidomethyl (C)]GLR_.2	XP_013639867.1
_LTVFDWDK_.2	XP_013639897.1;XP_013746500.1
_ITQDMILR_.2	XP_013639897.1;XP_013746500.1
_DPNVPIR_.2	XP_013639897.1;XP_013746500.1
_GANFASGAAGIR_.2	XP_013639906.1;XP_013663761.1
_TYVDALAQILGFR_.2	XP_013639906.1;XP_013663761.1
_TYVDALAQILGFR_.3	XP_013639906.1;XP_013663761.1
_VIVTAVGQIGC[Carbamidomethyl (C)]IPYELAR_.2	XP_013639906.1;XP_013663761.1
_INNAIALFNSQLK_.2	XP_013639906.1;XP_013663761.1
_VLPDGLAHMTLLEYLR_.3	XP_013639998.1;XP_013670609.1;XP_013732067.1;XP_013732068.1;XP_022545284.1;XP_022545290.1;XP_022545301.1;XP_022547922.1;XP_022547923.1;XP_022550175.1;XP_022551989.1;XP_022551990.1;XP_022551991.1;XP_022551993.1;XP_022560935.1;XP_022560936.1;XP_022560937.1;XP_022560939.1
_IATASSDGTIK_.2	XP_013640034.1;XP_013640040.1;XP_013730614.1;XP_013730615.1
_ITGVSNSGGSQQLATLTGHR_.3	XP_013640034.1;XP_013640040.1;XP_013730614.1;XP_013730615.1
_ITGVSNSGGSQQLATLTGHR_.2	XP_013640034.1;XP_013640040.1;XP_013730614.1;XP_013730615.1
_IDQAHPVGVTSVSWAPATEPGALVSSGMHEPVYK_.4	XP_013640034.1;XP_013640040.1;XP_013730614.1;XP_013730615.1
_IDQAHPVGVTSVSWAPATEPGALVSSGMHEPVYK_.3	XP_013640034.1;XP_013640040.1;XP_013730614.1;XP_013730615.1
_VMFDFHSVGIPR_.3	XP_013640053.1
_VVLIGDSAVGK_.2	XP_013640087.1;XP_013644261.1;XP_013648208.1;XP_013676882.1;XP_013696085.1;XP_013707990.1;XP_013714159.1;XP_013731726.1;XP_013733570.1;XP_013738539.1;XP_022543503.1;XP_022547845.1;XP_022572992.1
_ISEDVVAMLLK_.2	XP_013640090.1;XP_013730584.1;XP_022575692.1;XP_022576085.1
_GQGGIQQLLAAEQEAQHIVNAAR_.3	XP_013640090.1;XP_013730584.1;XP_022575692.1;XP_022576085.1
_IEQDFQR_.2	XP_013640090.1;XP_013730584.1;XP_022575692.1;XP_022576085.1
_EVATLEALSSK_.2	XP_013640101.1;XP_013655700.1;XP_013664786.1;XP_013668450.1;XP_013707519.1;XP_022550842.1
_EVATLEALSSK_.1	XP_013640101.1;XP_013655700.1;XP_013664786.1;XP_013668450.1;XP_013707519.1;XP_022550842.1
_YTLDVDLK_.2	XP_013640101.1;XP_013655700.1;XP_013664786.1;XP_013668450.1;XP_013707519.1;XP_022550842.1
_YTLDVDLK_.1	XP_013640101.1;XP_013655700.1;XP_013664786.1;XP_013668450.1;XP_013707519.1;XP_022550842.1
_VVNYQHLMPTR_.3	XP_013640101.1;XP_013655700.1;XP_013664786.1;XP_013668450.1;XP_013707519.1;XP_022550842.1
_ERPYGHC[Carbamidomethyl (C)]LVAGLK_.3	XP_013640101.1;XP_013655700.1;XP_013664786.1;XP_013668450.1;XP_013707519.1;XP_022550842.1
_ERPYGHC[Carbamidomethyl (C)]LVAGLK_.2	XP_013640101.1;XP_013655700.1;XP_013664786.1;XP_013668450.1;XP_013707519.1;XP_022550842.1
_AVILLQGR_.2	XP_013640101.1;XP_013655700.1;XP_013664786.1;XP_013668450.1;XP_013707519.1;XP_022550842.1
_AVILLQGR_.1	XP_013640101.1;XP_013655700.1;XP_013664786.1;XP_013668450.1;XP_013707519.1;XP_022550842.1
_LLDLETVHSLFDDFIQR_.3	XP_013640156.1;XP_013645715.2;XP_013670565.1
_KPSDVPGELFSILQEMK_.3	XP_013640156.1;XP_013645715.2;XP_013670565.1
_NTIDYLGVEIFR_.2	XP_013640157.1;XP_013640158.1
_FPQVTAVQVK_.2	XP_013640157.1;XP_013640158.1
_EIVEGPPLNLLEAVAER_.2	XP_013640157.1;XP_013640158.1
_FHLPGETEEEFSTR_.3	XP_013640160.1;XP_022576095.1
_FHLPGETEEEFSTR_.2	XP_013640160.1;XP_022576095.1
_TSPIIGEIR_.2	XP_013640160.1;XP_022576095.1
_LVSAAVEQLK_.2	XP_013640160.1;XP_022576095.1
_GTGLILGTEFTDNK_.2	XP_013640160.1;XP_022576095.1
_YLDSLAGLWC[Carbamidomethyl (C)]TALGGNEPR_.2	XP_013640160.1;XP_022576095.1
_YLDSLAGLWC[Carbamidomethyl (C)]TALGGNEPR_.3	XP_013640160.1;XP_022576095.1
_LGTMFGC[Carbamidomethyl (C)]DK_.2	XP_013640160.1;XP_022576095.1
_AFFTNSGSEANDTQVK_.2	XP_013640160.1;XP_022576095.1
_KYDILFIADEVIC[Carbamidomethyl (C)]AFGR_.3	XP_013640160.1;XP_022576095.1
_DLLAMFTANK_.2	XP_013640160.1;XP_022576095.1
_TLPFYHSFWNR_.3	XP_013640160.1;XP_022576095.1
_TLPFYHSFWNR_.2	XP_013640160.1;XP_022576095.1
_SEGSYVYDDHGK_.2	XP_013640160.1;XP_022576095.1
_SEGSYVYDDHGK_.3	XP_013640160.1;XP_022576095.1
_YNIKPDLVSLAK_.2	XP_013640160.1;XP_022576095.1
_YNIKPDLVSLAK_.3	XP_013640160.1;XP_022576095.1
_GHDMLAPFTAGWQSADLHPLIIAK_.4	XP_013640160.1;XP_022576095.1
_EGPETIGAFIAEPVMGAGGVIPPPATYFEK_.3	XP_013640160.1;XP_022576095.1
_TTKPSLDLAK_.2	XP_013640160.1;XP_022576095.1
_TTIFSPEGR_.2	XP_013640185.1;XP_013692310.1;XP_013733639.1
_DGVVLIGEK_.2	XP_013640185.1;XP_013692310.1;XP_013733639.1
_DGVVLIGEK_.1	XP_013640185.1;XP_013692310.1;XP_013733639.1
_TMDSTSLTSEK_.2	XP_013640185.1;XP_013692310.1;XP_013733639.1
_EEAVELALK_.2	XP_013640185.1;XP_013692310.1;XP_013733639.1
_LLQTSTSSEK_.2	XP_013640185.1;XP_013692310.1;XP_013733639.1
_IDDHVAC[Carbamidomethyl (C)]AVAGIMSDANILINTAR_.3	XP_013640185.1;XP_013692310.1;XP_013733639.1
_IDDHVAC[Carbamidomethyl (C)]AVAGIM[Oxidation (M)]SDANILINTAR_.3	XP_013640185.1;XP_013692310.1;XP_013733639.1
_IDDHVAC[Carbamidomethyl (C)]AVAGIMSDANILINTAR_.4	XP_013640185.1;XP_013692310.1;XP_013733639.1
_YTFMYQEPMPVEQLVQSLC[Carbamidomethyl (C)]DTK_.3	XP_013640185.1;XP_013692310.1;XP_013733639.1
_YHVHSPDSLTK_.3	XP_013640185.1;XP_013692310.1;XP_013733639.1
_YHVHSPDSLTK_.2	XP_013640185.1;XP_013692310.1;XP_013733639.1
_LELAEVFLTPSGSVK_.2	XP_013640185.1;XP_013692310.1;XP_013733639.1
_LELAEVFLTPSGSVK_.3	XP_013640185.1;XP_013692310.1;XP_013733639.1
_LYQVEYAMEAIGNAGSAIGILSK_.3	XP_013640185.1;XP_013692310.1;XP_013733639.1
_NHGFQLYMSDPSGNYGGWK_.3	XP_013640185.1;XP_013692310.1;XP_013733639.1
_VTNTATGAQATVR_.2	XP_013640228.1;XP_013740891.1
_VSAYC[Carbamidomethyl (C)]STWK_.2	XP_013640228.1;XP_013740891.1
_NMVESLSVPTFR_.2	XP_013640283.1
_FDAILPPGTGAIMAVGASQPTVVATK_.3	XP_013640283.1
_VGYTINTDALDALYK_.2	XP_013640283.1
_NQMQVNVTADHR_.3	XP_013640283.1
_VELAALVGSGPMGR_.2	XP_013640283.1
_VELAALVGSGPMGR_.3	XP_013640283.1
_ASGGGGGTSPSPPVSQAPPVVEEK_.2	XP_013640283.1
_ASGGGGGTSPSPPVSQAPPVVEEK_.3	XP_013640283.1
_VVSSASAVHPASEGGK_.3	XP_013640283.1
_VDIYSLSR_.2	XP_013640283.1
_VDIYSLSR_.1	XP_013640283.1
_DVEAAVAAAPPVQK_.2	XP_013640283.1
_DVEAAVAAAPPVQK_.3	XP_013640283.1
_VSASVPPPK_.2	XP_013640283.1
_ATALALAK_.2	XP_013640283.1
_EDLRDEVLGSIPR_.3	XP_013640307.1;XP_013640308.1;XP_013640309.1;XP_013640311.1;XP_013640312.1;XP_013672609.1;XP_022547296.1;XP_022563601.1
_EVMAAVRGLDQSTIETYK_.2	XP_013640319.1
_DYDSLKKQFDSLK_.3	XP_013640328.1
_DYDSLKKQFDSLK_.2	XP_013640328.1
_LSISWPR_.2	XP_013640352.1
_VGIAHSPAWFEPADLDSVGAPIER_.3	XP_013640352.1
_VGIAHSPAWFEPADLDSVGAPIER_.4	XP_013640352.1
_YQIGSQPAGGK_.2	XP_013640352.1
_NSADYVGMNYYTSQFGANVK_.2	XP_013640352.1
_NSADYVGMNYYTSQFGANVK_.3	XP_013640352.1
_DVDKYQIGSQPAGGK_.2	XP_013640352.1
_DVDKYQIGSQPAGGK_.3	XP_013640352.1
_EYGPLC[Carbamidomethyl (C)]EDGR_.2	XP_013640352.1
_SGFEAYQVSHNLLLAHAYSVQAFR_.3	XP_013640352.1
_SGFEAYQVSHNLLLAHAYSVQAFR_.4	XP_013640352.1
_ITPLVTVFHWDTPQDLEDEYSGFLSSNIVK_.3	XP_013640352.1
_ITPLVTVFHWDTPQDLEDEYSGFLSSNIVK_.4	XP_013640352.1
_HLLSLHEAIC[Carbamidomethyl (C)]EDK_.2	XP_013640352.1
_HLLSLHEAIC[Carbamidomethyl (C)]EDK_.3	XP_013640352.1
_FKDPTIVEEFR_.2	XP_013640355.1
_FKDPTIVEEFR_.3	XP_013640355.1
_DPTIVEEFR_.2	XP_013640355.1
_TVQGTDQTEDLVQK_.2	XP_013640355.1
_LTPAEAVVEDNQK_.2	XP_013640355.1
_DGLSTFALK_.2	XP_013640355.1
_C[Carbamidomethyl (C)]SAC[Carbamidomethyl (C)]AYPAAR_.2	XP_013640363.1;XP_013651591.2;XP_013653959.1;XP_013655520.1;XP_013675667.1;XP_013686923.1;XP_013693302.1;XP_013698988.1;XP_013717539.1;XP_013721356.1;XP_013724772.1;XP_013741030.1;XP_013749020.1;XP_013749742.1
_SHTLC[Carbamidomethyl (C)]VR_.2	XP_013640363.1;XP_013651591.2;XP_013653959.1;XP_013655520.1;XP_013675667.1;XP_013686923.1;XP_013693302.1;XP_013698988.1;XP_013717539.1;XP_013721356.1;XP_013724772.1;XP_013741030.1;XP_013749020.1;XP_013749742.1
_IVLELSGDNAR_.2	XP_013640364.1
_TGAPIVTVNTVDEAER_.2	XP_013640364.1
_GFENLVFAR_.2	XP_013640364.1
_SEPVPDNENASIVTVVGK_.2	XP_013640364.1
_SDDEIQFVETSDSEVAK_.2	XP_013640364.1
_MENILEFLSK_.2	XP_013640364.1
_FSEAATALK_.2	XP_013640364.1
_LSESNTAWVYSSPVK_.2	XP_013640364.1
_TSDVFIGMVK_.2	XP_013640364.1
_DMAVFINEELKPR_.2	XP_013640364.1
_FEGSEYNEFVK_.2	XP_013640364.1
_SVADILGQ_.1	XP_013640368.1;XP_013686528.1;XP_013701499.1;XP_013701501.1
_EELSQIVK_.2	XP_013640368.1;XP_013686528.1;XP_013701499.1;XP_013701501.1
_SSESSDLDVISSIQNVWDK_.2	XP_013640368.1;XP_013686528.1;XP_013701499.1;XP_013701501.1
_FFETFAAPFTK_.2	XP_013640369.1;XP_013655524.1;XP_013686529.1;XP_013697510.1;XP_013701502.1;XP_013701503.1;XP_013749740.1
_FLILGGGSLLTYVSASSTGDVLPIK_.3	XP_013640369.1;XP_013655524.1;XP_013686529.1;XP_013697510.1;XP_013701502.1;XP_013701503.1;XP_013749740.1
_SVYFDLEDLGNTTGQWDLYGSDAPSPYNPLQSK_.4	XP_013640369.1;XP_013655524.1;XP_013686529.1;XP_013697510.1;XP_013701502.1;XP_013701503.1;XP_013749740.1
_DLPTSLLVR_.2	XP_013640384.1;XP_013703098.1;XP_013703099.1
_GFGFVQFVDPADAAEAK_.2	XP_013640384.1;XP_013703098.1;XP_013703099.1
_YHMDGYVLHGR_.3	XP_013640384.1;XP_013703098.1;XP_013703099.1
_VPALDYVDIPHSQIR_.3	XP_013640395.1
_VPALDYVDIPHSQIR_.2	XP_013640395.1
_DYTPSSTADASPPK_.2	XP_013640395.1
_LTFQGVELEK_.2	XP_013640403.1;XP_013656976.1;XP_013656977.1;XP_013685326.1
_YWLAGSYEER_.2	XP_013640411.1;XP_022576208.1
_IDILPTQEPIHDR_.3	XP_013640411.1;XP_022576208.1
_LPANILTPTTK_.2	XP_013640411.1;XP_022576208.1
_YIFLYETITGSR_.2	XP_013640411.1;XP_022576208.1
_NTSQALSSLR_.2	XP_013640411.1;XP_022576208.1
_C[Carbamidomethyl (C)]SVFPIEFVVR_.2	XP_013640411.1;XP_022576208.1
_GYVTGSTDTSLWTVYK_.2	XP_013640411.1;XP_022576208.1
_SSDGSILLIDEIHTPDSSR_.3	XP_013640411.1;XP_022576208.1
_SSDGSILLIDEIHTPDSSR_.2	XP_013640411.1;XP_022576208.1
_DSLSNC[Carbamidomethyl (C)]LSDTNLLETVPGLK_.2	XP_013640411.1;XP_022576208.1
_DIYDAGDYLVLITTDR_.3	XP_013640411.1;XP_022576208.1
_EYVSLLK_.2	XP_013640414.1;XP_013649396.1;XP_013656418.1;XP_013692293.1;XP_013702261.1;XP_013714611.1
_EYVSLLK_.1	XP_013640414.1;XP_013649396.1;XP_013656418.1;XP_013692293.1;XP_013702261.1;XP_013714611.1
_FVFFNFQR_.2	XP_013640414.1;XP_013649396.1;XP_013656418.1;XP_013692293.1;XP_013702261.1;XP_013714611.1
_THFEAGDDR_.2	XP_013640414.1;XP_013649396.1;XP_013656418.1;XP_013692293.1;XP_013702261.1;XP_013714611.1
_LDIHGPNAHFWEDLELK_.2	XP_013640423.1;XP_013719409.1
_LAEIFVAAEHALR_.3	XP_013640423.1;XP_013719409.1
_NPVLVENLPVEFILTTDAR_.3	XP_013640423.1;XP_013719409.1
_MVDPALEGLYPVK_.2	XP_013640426.1;XP_013640435.1;XP_013655437.1;XP_013662920.1;XP_013672965.1
_WATPQLHDIDALGK_.3	XP_013640426.1;XP_013640435.1;XP_013655437.1;XP_013662920.1;XP_013672965.1
_FDDGVGGDNEVQR_.2	XP_013640427.1;XP_013643343.1;XP_013662927.1;XP_013714913.1
_QMMQEEQPLQVAR_.2	XP_013640427.1;XP_013643343.1;XP_013662927.1;XP_013714913.1
_QMM[Oxidation (M)]QEEQPLQVAR_.2	XP_013640427.1;XP_013643343.1;XP_013662927.1;XP_013714913.1
_VSPTDIEEGMR_.2	XP_013640427.1;XP_013643343.1;XP_013662927.1;XP_013714913.1
_TMLEIVNQLDGFDAR_.2	XP_013640427.1;XP_013643343.1;XP_013662927.1;XP_013714913.1
_SVC[Carbamidomethyl (C)]TEAGMYAIR_.2	XP_013640427.1;XP_013643343.1;XP_013662927.1;XP_013714913.1
_IISPNTEDAK_.2	XP_013640427.1;XP_013643343.1;XP_013662927.1;XP_013714913.1
_VLMATNRPDTLDPALLR_.3	XP_013640427.1;XP_013643343.1;XP_013662927.1;XP_013714913.1
_VIGSELVQK_.2	XP_013640427.1;XP_013643343.1;XP_013662927.1;XP_013714913.1
_VIGSELVQK_.1	XP_013640427.1;XP_013643343.1;XP_013662927.1;XP_013714913.1
_NPRPLDEDDIALLK_.2	XP_013640427.1;XP_013643343.1;XP_013662927.1;XP_013714913.1
_NPRPLDEDDIALLK_.3	XP_013640427.1;XP_013643343.1;XP_013662927.1;XP_013714913.1
_TYGLGPYSAPIK_.2	XP_013640427.1;XP_013643343.1;XP_013662927.1;XP_013714913.1
_VLMATNRPDTLDPALLRPGR_.4	XP_013640427.1;XP_013643343.1;XP_013662927.1;XP_013714913.1
_VLMATNRPDTLDPALLRPGR_.3	XP_013640427.1;XP_013643343.1;XP_013662927.1;XP_013714913.1
_FVVGLGDK_.2	XP_013640427.1;XP_013643343.1;XP_013662927.1;XP_013714913.1
_GVLC[Carbamidomethyl (C)]YGPPGTGK_.2	XP_013640427.1;XP_013643343.1;XP_013662927.1;XP_013714913.1
_KVEFGLPDLESR_.3	XP_013640427.1;XP_013643343.1;XP_013662927.1;XP_013714913.1
_KVEFGLPDLESR_.2	XP_013640427.1;XP_013643343.1;XP_013662927.1;XP_013714913.1
_DFLDAVNK_.2	XP_013640427.1;XP_013643343.1;XP_013662927.1;XP_013714913.1
_DFLDAVNK_.1	XP_013640427.1;XP_013643343.1;XP_013662927.1;XP_013714913.1
_ESDTGLAPPSQWDLVSDK_.2	XP_013640427.1;XP_013643343.1;XP_013662927.1;XP_013714913.1
_AC[Carbamidomethyl (C)]IVFFDEVDAIGGAR_.2	XP_013640427.1;XP_013643343.1;XP_013662927.1;XP_013714913.1
_IDPSVTMMTVEEKPDVTYNDVGGC[Carbamidomethyl (C)]K_.3	XP_013640427.1;XP_013643343.1;XP_013662927.1;XP_013714913.1
_INDLC[Carbamidomethyl (C)]GIK_.2	XP_013640427.1;XP_013643343.1;XP_013662927.1;XP_013714913.1
_LTPEQYYITR_.2	XP_013640434.1
_LDLSIIFMPR_.2	XP_013640434.1
_SDFASISEGEWK_.2	XP_013640434.1
_AFTGEYWNTK_.2	XP_013640434.1
_C[Carbamidomethyl (C)]IC[Carbamidomethyl (C)]C[Carbamidomethyl (C)]DTPLFDSSTK_.2	XP_013640434.1
_FDSGTGWPSYYQPIGNNVK_.2	XP_013640434.1
_ITSPLLEPSSVEK_.2	XP_013640443.1
_LGSTAIGVK_.2	XP_013640443.1
_LGSTAIGVK_.1	XP_013640443.1
_GVNTFSPEGR_.2	XP_013640443.1
_FGEGDEESMSR_.2	XP_013640443.1
_IMEIDDHIGC[Carbamidomethyl (C)]AMSGLIADAR_.3	XP_013640443.1
_IMEIDDHIGC[Carbamidomethyl (C)]AMSGLIADAR_.2	XP_013640443.1
_VTPNNVDIAK_.2	XP_013640443.1
_LFQVEYAIEAIK_.2	XP_013640443.1
_DLSLSEAETIAVSILK_.2	XP_013640443.1
_DLSLSEAETIAVSILK_.3	XP_013640443.1
_FSYGEPMTVESTTQALC[Carbamidomethyl (C)]DLALR_.3	XP_013640443.1
_AIGSGSDGADSSLQEQFNK_.2	XP_013640443.1
_VAPAYHLYTPEEVEAVISR_.3	XP_013640443.1
_VAPAYHLYTPEEVEAVISR_.2	XP_013640443.1
_WAQLPDPGEQFPR_.2	XP_013640463.1
_WAQLPDPGEQFPR_.3	XP_013640463.1
_TIEAYNIADGK_.2	XP_013640463.1
_TIEAYNIADGK_.1	XP_013640463.1
_SSHGIAVVGDK_.2	XP_013640463.1
_SSHGIAVVGDK_.3	XP_013640463.1
_SSHGIAVVGDK_.1	XP_013640463.1
_WTEVETK_.2	XP_013640463.1
_WTEVETK_.1	XP_013640463.1
_YILIFGGETWPDPK_.2	XP_013640463.1
_AHLGPGTLSDEGFALDTETLVWER_.3	XP_013640463.1
_RGGAGFVVVQGK_.2	XP_013640463.1
_RGGAGFVVVQGK_.3	XP_013640463.1
_SVFAHAVVGK_.2	XP_013640463.1
_GLLMHGGK_.2	XP_013640463.1
_LDEEGGPEAR_.2	XP_013640463.1
_LDEEGGPEAR_.1	XP_013640463.1
_NDYESDQVQFYDPATQK_.2	XP_013640463.1
_NDYESDQVQFYDPATQK_.3	XP_013640463.1
_FGGGAEPGQLGWPGYTTATVYGK_.2	XP_013640463.1
_FGGGAEPGQLGWPGYTTATVYGK_.3	XP_013640463.1
_GGAGFVVVQGK_.2	XP_013640463.1
_APSVQGEWIK_.2	XP_013640463.1
_APSVQGEWIK_.1	XP_013640463.1
_KQFDDFYSYDTVTNEWK_.2	XP_013640463.1
_KQFDDFYSYDTVTNEWK_.3	XP_013640463.1
_QFDDFYSYDTVTNEWK_.2	XP_013640463.1
_TYHSMASDENHVYVFGGVSK_.4	XP_013640463.1
_TYHSMASDENHVYVFGGVSK_.3	XP_013640463.1
_TYHSMASDENHVYVFGGVSK_.2	XP_013640463.1
_TYHSM[Oxidation (M)]ASDENHVYVFGGVSK_.3	XP_013640463.1
_TDELYFYAVNSA_.2	XP_013640463.1
_IWVVYGFATSPDPNGK_.2	XP_013640463.1
_LYSFGGELTPNISIDK_.2	XP_013640463.1
_GFGFVSFR_.2	XP_013640464.1;XP_013643643.1;XP_022545435.1
_LFHTLGAGVIEEVR_.3	XP_013640464.1;XP_013643643.1;XP_022545435.1
_LFHTLGAGVIEEVR_.2	XP_013640464.1;XP_013643643.1;XP_022545435.1
_VNWAYATGQR_.2	XP_013640464.1;XP_013643643.1;XP_022545435.1
_LASTIANHIR_.3	XP_013640489.1;XP_013650141.1;XP_013651315.2;XP_013694019.1;XP_013737426.1
_LASTIANHIR_.2	XP_013640489.1;XP_013650141.1;XP_013651315.2;XP_013694019.1;XP_013737426.1
_ASDHVNTDKPWYVVDATDK_.3	XP_013640489.1;XP_013650141.1;XP_013651315.2;XP_013694019.1;XP_013737426.1
_ASDHVNTDKPWYVVDATDK_.4	XP_013640489.1;XP_013650141.1;XP_013651315.2;XP_013694019.1;XP_013737426.1
_ASDHVNTDKPWYVVDATDK_.2	XP_013640489.1;XP_013650141.1;XP_013651315.2;XP_013694019.1;XP_013737426.1
_GPDHPHEAQKPLDLPIR_.4	XP_013640489.1;XP_013650141.1;XP_013651315.2;XP_013694019.1;XP_013737426.1
_GPDHPHEAQKPLDLPIR_.3	XP_013640489.1;XP_013650141.1;XP_013651315.2;XP_013694019.1;XP_013737426.1
_GPDHPHEAQKPLDLPIR_.5	XP_013640489.1;XP_013650141.1;XP_013651315.2;XP_013694019.1;XP_013737426.1
_GPDHPHEAQKPLDLPIR_.2	XP_013640489.1;XP_013650141.1;XP_013651315.2;XP_013694019.1;XP_013737426.1
_PGGMTVETFDQLQQR_.2	XP_013640489.1;XP_013650141.1;XP_013651315.2;XP_013694019.1;XP_013737426.1
_PGGMTVETFDQLQQR_.3	XP_013640489.1;XP_013650141.1;XP_013651315.2;XP_013694019.1;XP_013737426.1
_HSGRPGGMTVETFDQLQQR_.3	XP_013640489.1;XP_013650141.1;XP_013651315.2;XP_013694019.1;XP_013737426.1
_HSGRPGGMTVETFDQLQQR_.4	XP_013640489.1;XP_013650141.1;XP_013651315.2;XP_013694019.1;XP_013737426.1
_WMFDEEEANGPDIWNTTWYPK_.3	XP_013640489.1;XP_013650141.1;XP_013651315.2;XP_013694019.1;XP_013737426.1
_LANSVDLGSLR_.2	XP_013640510.1;XP_013640511.1;XP_013679643.1;XP_013679653.1;XP_013679661.1;XP_013707247.1;XP_013707692.1;XP_013728253.1;XP_013728254.1
_LANSVDLGSLRDPQEDSVR_.3	XP_013640510.1;XP_013640511.1;XP_013679643.1;XP_013679653.1;XP_013679661.1;XP_013707247.1;XP_013707692.1;XP_013728253.1;XP_013728254.1
_IVYDDHNHER_.3	XP_013640510.1;XP_013640511.1;XP_013679643.1;XP_013679653.1;XP_013679661.1;XP_013707247.1;XP_013707692.1;XP_013728253.1;XP_013728254.1
_IVYDDHNHER_.2	XP_013640510.1;XP_013640511.1;XP_013679643.1;XP_013679653.1;XP_013679661.1;XP_013707247.1;XP_013707692.1;XP_013728253.1;XP_013728254.1
_KGPAPYNLEVPTYSFLEENK_.3	XP_013640510.1;XP_013640511.1;XP_013679643.1;XP_013679653.1;XP_013679661.1;XP_013707247.1;XP_013707692.1;XP_013728253.1;XP_013728254.1
_VLVTTVMPLPPAEEK_.2	XP_013640512.1;XP_013679668.1;XP_013679675.1;XP_013707248.1
_ETLQEIIGEGK_.2	XP_013640512.1;XP_013679668.1;XP_013679675.1;XP_013707248.1
_TSPIFAQFTK_.2	XP_013640512.1;XP_013679668.1;XP_013679675.1;XP_013707248.1
_IETDLSELVEAMK_.2	XP_013640512.1;XP_013679668.1;XP_013679675.1;XP_013707248.1
_LLREPVDFTNL_.2	XP_013640512.1;XP_013679668.1;XP_013679675.1;XP_013707248.1
_IIGATNPAASEPGTIR_.2	XP_013640513.1;XP_013644116.1
_IIGATNPAASEPGTIR_.3	XP_013640513.1;XP_013644116.1
_GLVGEIIC[Carbamidomethyl (C)]R_.2	XP_013640513.1;XP_013644116.1
_LITVDRPFAEK_.2	XP_013640513.1;XP_013644116.1
_LITVDRPFAEK_.3	XP_013640513.1;XP_013644116.1
_NVVLTGR_.2	XP_013640513.1;XP_013644116.1
_NVVLTGR_.1	XP_013640513.1;XP_013644116.1
_KIIGATNPAASEPGTIR_.3	XP_013640513.1;XP_013644116.1
_KIIGATNPAASEPGTIR_.2	XP_013640513.1;XP_013644116.1
_NVIHGSDSVESANK_.2	XP_013640513.1;XP_013644116.1
_NVIHGSDSVESANK_.3	XP_013640513.1;XP_013644116.1
_EAALWFPDGPVNWQSSLHSWIYE_.3	XP_013640513.1;XP_013644116.1
_HYQDLSAK_.2	XP_013640513.1;XP_013644116.1
_GDFAIDIGR_.2	XP_013640513.1;XP_013644116.1
_GDFAIDIGR_.1	XP_013640513.1;XP_013644116.1
_[Acetyl (Protein N-term)]MEQTFIMIKPDGVQR_.2	XP_013640513.1;XP_013644116.1
_[Acetyl (Protein N-term)]MEQTFIMIKPDGVQR_.3	XP_013640513.1;XP_013644116.1
_[Acetyl (Protein N-term)]M[Oxidation (M)]EQTFIMIKPDGVQR_.2	XP_013640513.1;XP_013644116.1
_MEQTFIMIKPDGVQR_.3	XP_013640513.1;XP_013644116.1
_[Acetyl (Protein N-term)]M[Oxidation (M)]EQTFIMIKPDGVQR_.3	XP_013640513.1;XP_013644116.1
_EEEPEQYWQSAGER_.2	XP_013640517.1
_EEEPEQYWQSAGER_.3	XP_013640517.1
_LGGGDGEVKPK_.3	XP_013640517.1
_LGGGDGEVKPK_.2	XP_013640517.1
_DFGSFDDFVER_.2	XP_013640527.1;XP_013640528.1;XP_013640529.1;XP_013640530.1;XP_013682861.1;XP_013682862.1;XP_013683308.1;XP_013683309.1
_LVSWETVSTR_.2	XP_013640527.1;XP_013640528.1;XP_013640529.1;XP_013640530.1;XP_013682861.1;XP_013682862.1;XP_013683308.1;XP_013683309.1
_LDVANAVNPLPK_.2	XP_013640527.1;XP_013640528.1;XP_013640529.1;XP_013640530.1;XP_013682861.1;XP_013682862.1;XP_013683308.1;XP_013683309.1
_ETLDYHWGK_.3	XP_013640527.1;XP_013640528.1;XP_013640529.1;XP_013640530.1;XP_013682861.1;XP_013682862.1;XP_013683308.1;XP_013683309.1
_ETLDYHWGK_.2	XP_013640527.1;XP_013640528.1;XP_013640529.1;XP_013640530.1;XP_013682861.1;XP_013682862.1;XP_013683308.1;XP_013683309.1
_QILGTDLDGLSLEEVVLLSYNR_.3	XP_013640527.1;XP_013640528.1;XP_013640529.1;XP_013640530.1;XP_013682861.1;XP_013682862.1;XP_013683308.1;XP_013683309.1
_RVEYINTFMEK_.3	XP_013640527.1;XP_013640528.1;XP_013640529.1;XP_013640530.1;XP_013682861.1;XP_013682862.1;XP_013683308.1;XP_013683309.1
_RVEYINTFMEK_.2	XP_013640527.1;XP_013640528.1;XP_013640529.1;XP_013640530.1;XP_013682861.1;XP_013682862.1;XP_013683308.1;XP_013683309.1
_SIYVGNVDYAC[Carbamidomethyl (C)]TPEEVQQHFQSC[Carbamidomethyl (C)]GTVNR_.3	XP_013640531.1;XP_013683311.1
_EMGADQDPSGAISSAEKEEVDSR_.3	XP_013640531.1;XP_013683311.1
_IKEIEEEAGALR_.2	XP_013640531.1;XP_013683311.1
_EMGADQDPSGAISSAEK_.2	XP_013640531.1;XP_013683311.1
_DFGC[Carbamidomethyl (C)]GVELINR_.2	XP_013640532.1
_DPYPEEIASQFGDK_.2	XP_013640532.1
_VLGWSIVEDEAGGMK_.2	XP_013640532.1
_VAEASGHYPSLHLESPTQVR_.3	XP_013640532.1
_VAEASGHYPSLHLESPTQVR_.4	XP_013640532.1
_ILIPNASVLSLSQLEC[Carbamidomethyl (C)]SPVSPSQAPLSPDEAK_.4	XP_013640532.1
_ILIPNASVLSLSQLEC[Carbamidomethyl (C)]SPVSPSQAPLSPDEAK_.3	XP_013640532.1
_AELSTSSIGGLSMNDFIMAAK_.2	XP_013640532.1
_VLGPQSTEHK_.3	XP_013640532.1
_VLGPQSTEHK_.2	XP_013640532.1
_SVNPSLASSLPGK_.2	XP_013640544.1
_GGPVPASC[Carbamidomethyl (C)]C[Carbamidomethyl (C)]AGVSK_.2	XP_013640544.1
_VIDLFSSPDVVK_.2	XP_013640549.1;XP_013683328.1;XP_013701996.1;XP_022575982.1
_KAPC[Carbamidomethyl (C)]GEGTNTWDR_.2	XP_013640549.1;XP_013683328.1;XP_013701996.1;XP_022575982.1
_KAPC[Carbamidomethyl (C)]GEGTNTWDR_.3	XP_013640549.1;XP_013683328.1;XP_013701996.1;XP_022575982.1
_TGFEEPQEQIHK_.3	XP_013640549.1;XP_013683328.1;XP_013701996.1;XP_022575982.1
_TGFEEPQEQIHK_.2	XP_013640549.1;XP_013683328.1;XP_013701996.1;XP_022575982.1
_APC[Carbamidomethyl (C)]GEGTNTWDR_.2	XP_013640549.1;XP_013683328.1;XP_013701996.1;XP_022575982.1
_VC[Carbamidomethyl (C)]TDLVR_.2	XP_013640549.1;XP_013683328.1;XP_013701996.1;XP_022575982.1
_VC[Carbamidomethyl (C)]TDLVR_.1	XP_013640549.1;XP_013683328.1;XP_013701996.1;XP_022575982.1
_AGGMSVSLAGPDGR_.2	XP_013640551.1;XP_013640552.1;XP_013640553.1;XP_013640554.1;XP_013653769.1;XP_013683330.1;XP_013683331.1;XP_013683332.1;XP_013683333.1;XP_013699268.1;XP_013720078.1;XP_022554657.1;XP_022554658.1
_ELLQQEPGIAR_.2	XP_013640559.1
_IAEVENSLR_.2	XP_013640559.1
_DSEATIASLQTSK_.2	XP_013640559.1
_AILINPITFK_.2	XP_013640584.1
_AILINPITFK_.1	XP_013640584.1
_SGYWVMTR_.2	XP_013640584.1
_SGYWVM[Oxidation (M)]TR_.2	XP_013640584.1
_YDLSNVLLENMYAGFAGSMGR_.3	XP_013640584.1
_YDLSNVLLENMYAGFAGSMGR_.2	XP_013640584.1
_DINDNHVGIDINSVDSVTSVK_.3	XP_013640584.1
_KPNRPLIEAK_.3	XP_013640584.1
_YAAWIEYNNNLK_.2	XP_013640584.1
_TLDEQVDQEEFVR_.2	XP_013640590.1;XP_013751349.2
_LLDDEGQPDEHVIR_.3	XP_013640590.1;XP_013751349.2
_LLDDEGQPDEHVIR_.2	XP_013640590.1;XP_013751349.2
_VLQDFDK_.2	XP_013640590.1;XP_013751349.2
_VLQDFDK_.1	XP_013640590.1;XP_013751349.2
_HWLIQAMGAAGPSGPDAGPR_.3	XP_013640590.1;XP_013751349.2
_DGHLSAAELK_.2	XP_013640590.1;XP_013751349.2
_DNIAVNNQDTK_.2	XP_013640590.1;XP_013751349.2
_ALAGADLVIIPAGVPR_.2	XP_013640591.1;XP_013748849.1
_ALAGADLVIIPAGVPR_.3	XP_013640591.1;XP_013748849.1
_SEVVGYMGDDELAK_.2	XP_013640591.1;XP_013748849.1
_SEVVGYM[Oxidation (M)]GDDELAK_.2	XP_013640591.1;XP_013748849.1
_QGLEALKPELK_.3	XP_013640591.1;XP_013748849.1
_QGLEALKPELK_.2	XP_013640591.1;XP_013748849.1
_VLVDGNLITSR_.2	XP_013640593.1
_LVADVLLDEAEK_.2	XP_013640593.1
_AAEVSAPLVMR_.2	XP_013640593.1
_VLIPVAHGTEPFEAVVMIDVLR_.3	XP_013640593.1
_NSYDLIVLPGGLGGAEAFATSDK_.2	XP_013640593.1
_NSYDLIVLPGGLGGAEAFATSDK_.3	XP_013640593.1
_LVEQLFGK_.2	XP_013640593.1
_ANVVVAALGNSLEVVASR_.2	XP_013640593.1
_ANVVVAALGNSLEVVASR_.3	XP_013640593.1
_LGATC[Carbamidomethyl (C)]AIAVESR_.2	XP_013640593.1
_RGGADVTVASVENQVGVDAC[Carbamidomethyl (C)]HGIK_.4	XP_013640593.1
_RGGADVTVASVENQVGVDAC[Carbamidomethyl (C)]HGIK_.3	XP_013640593.1
_GPGTTMEFSVK_.2	XP_013640593.1
_GPGTSLEFALAIVEK_.3	XP_013640593.1
_GPGTSLEFALAIVEK_.2	XP_013640593.1
_GGADVTVASVENQVGVDAC[Carbamidomethyl (C)]HGIK_.3	XP_013640593.1
_GGADVTVASVENQVGVDAC[Carbamidomethyl (C)]HGIK_.2	XP_013640593.1
_LSDQSHIEHR_.3	XP_013640593.1
_LSDQSHIEHR_.2	XP_013640593.1
_AAEVSAPLVMRPNPGDEYTITELNQIK_.3	XP_013640593.1
_NC[Carbamidomethyl (C)]KPLENMVK_.2	XP_013640593.1
_NC[Carbamidomethyl (C)]KPLENMVK_.3	XP_013640593.1
_SSVANQLGMVLK_.2	XP_013640617.1
_SVTLPGC[Carbamidomethyl (C)]STTLSLLGTGFR_.2	XP_013640617.1
_SVTLPGC[Carbamidomethyl (C)]STTLSLLGTGFR_.3	XP_013640617.1
_SAAEIHGDSSLFSSIFQDQAEK_.3	XP_013640617.1
_FAGVDMR_.2	XP_013640642.1;XP_013725938.1
_QSVQC[Carbamidomethyl (C)]FGR_.2	XP_013640642.1;XP_013725938.1
_ALVAFYQK_.2	XP_013640642.1;XP_013725938.1
_GGGHTSQVYAIR_.3	XP_013640642.1;XP_013725938.1
_GGGHTSQVYAIR_.2	XP_013640642.1;XP_013725938.1
_IYEPVLLLGK_.2	XP_013640642.1;XP_013725938.1
_LNGSPIELFQPEILR_.2	XP_013640642.1;XP_013725938.1
_VLVTGTGAMGC[Carbamidomethyl (C)]APAELAQHSR_.3	XP_013640643.1;XP_013725984.1
_DLYAFWDAFHPTEK_.3	XP_013640643.1;XP_013725984.1
_ADNYPYGIDYPTR_.2	XP_013640643.1;XP_013725984.1
_QFEYFQQYQQR_.2	XP_013640643.1;XP_013725984.1
_IIVNQILTGSSK_.2	XP_013640643.1;XP_013725984.1
_ADGIVEEVLR_.2	XP_013640644.1
_VLPAVIVR_.2	XP_013640649.1;XP_013660578.1;XP_013692979.1;XP_013698785.1;XP_013720545.1;XP_013725930.1;XP_013725934.1;XP_013735766.1;XP_013745055.1
_NLYIISVK_.2	XP_013640649.1;XP_013660578.1;XP_013692979.1;XP_013698785.1;XP_013720545.1;XP_013725930.1;XP_013725934.1;XP_013735766.1;XP_013745055.1
_NLYIISVK_.1	XP_013640649.1;XP_013660578.1;XP_013692979.1;XP_013698785.1;XP_013720545.1;XP_013725930.1;XP_013725934.1;XP_013735766.1;XP_013745055.1
_IASAANAIV_.1	XP_013640649.1;XP_013660578.1;XP_013692979.1;XP_013698785.1;XP_013720545.1;XP_013725930.1;XP_013725934.1;XP_013735766.1;XP_013745055.1
_GSAITGPIGK_.2	XP_013640649.1;XP_013660578.1;XP_013692979.1;XP_013698785.1;XP_013720545.1;XP_013725930.1;XP_013725934.1;XP_013735766.1;XP_013745055.1
_GSAITGPIGK_.1	XP_013640649.1;XP_013660578.1;XP_013692979.1;XP_013698785.1;XP_013720545.1;XP_013725930.1;XP_013725934.1;XP_013735766.1;XP_013745055.1
_EC[Carbamidomethyl (C)]ADLWPR_.2	XP_013640649.1;XP_013660578.1;XP_013692979.1;XP_013698785.1;XP_013720545.1;XP_013725930.1;XP_013725934.1;XP_013735766.1;XP_013745055.1
_MSLGLPVAATVNC[Carbamidomethyl (C)]ADNTGAK_.2	XP_013640649.1;XP_013660578.1;XP_013692979.1;XP_013698785.1;XP_013720545.1;XP_013725930.1;XP_013725934.1;XP_013735766.1;XP_013745055.1
_MSLGLPVAATVNC[Carbamidomethyl (C)]ADNTGAK_.3	XP_013640649.1;XP_013660578.1;XP_013692979.1;XP_013698785.1;XP_013720545.1;XP_013725930.1;XP_013725934.1;XP_013735766.1;XP_013745055.1
_LPSAC[Carbamidomethyl (C)]VGDMVMATVK_.2	XP_013640649.1;XP_013660578.1;XP_013692979.1;XP_013698785.1;XP_013720545.1;XP_013725930.1;XP_013725934.1;XP_013735766.1;XP_013745055.1
_LPSAC[Carbamidomethyl (C)]VGDMVMATVK_.3	XP_013640649.1;XP_013660578.1;XP_013692979.1;XP_013698785.1;XP_013720545.1;XP_013725930.1;XP_013725934.1;XP_013735766.1;XP_013745055.1
_LFC[Carbamidomethyl (C)]GDLGNEVNDDVLSK_.2	XP_013640655.1;XP_022573336.1
_GYGFVSFLNPADLAAALK_.2	XP_013640655.1;XP_022573336.1
_LIC[Carbamidomethyl (C)]LENTQANC[Carbamidomethyl (C)]GGR_.2	XP_013640657.1;XP_013640658.1;XP_022576194.1;XP_022576195.1
_NEEDGTMEISSIEAAVR_.2	XP_013640657.1;XP_013640658.1;XP_022576194.1;XP_022576195.1
_NEEDGTMEISSIEAAVR_.3	XP_013640657.1;XP_013640658.1;XP_022576194.1;XP_022576195.1
_LFSSVPEEK_.2	XP_013640657.1;XP_013640658.1;XP_022576194.1;XP_022576195.1
_SDTVTKPTESMR_.3	XP_013640657.1;XP_013640658.1;XP_022576194.1;XP_022576195.1
_GIGAPVGSVIVGSK_.2	XP_013640657.1;XP_013640658.1;XP_022576194.1;XP_022576195.1
_IVQAADSVSIC[Carbamidomethyl (C)]LSK_.2	XP_013640657.1;XP_013640658.1;XP_022576194.1;XP_022576195.1
_SDNTNHIAMSPVSEPLNR_.3	XP_013640674.1
_SADVAVFMAPER_.2	XP_013640674.1
_LLFLWPDPSFIEPAVK_.2	XP_013640674.1
_AFLDATGGLWR_.2	XP_013640718.1;XP_013640720.1;XP_013733617.1
_GGSPYGAGTFAGDGSR_.2	XP_013640718.1;XP_013640720.1;XP_013733617.1
_SESPIITPNELTEADGFVFGFPTR_.3	XP_013640718.1;XP_013640720.1;XP_013733617.1
_GAASVEGVEAK_.2	XP_013640718.1;XP_013640720.1;XP_013733617.1
_LWQVPETLPEEVLSK_.2	XP_013640718.1;XP_013640720.1;XP_013733617.1
_LWQVPETLPEEVLSK_.3	XP_013640718.1;XP_013640720.1;XP_013733617.1
_KGAASVEGVEAK_.2	XP_013640718.1;XP_013640720.1;XP_013733617.1
_FGMMAAQFK_.2	XP_013640718.1;XP_013640720.1;XP_013733617.1
_RPPSAFFVFLEGFR_.3	XP_013640721.1;XP_013640792.1;XP_013645990.1
_EFNLANPDNK_.2	XP_013640721.1;XP_013640792.1;XP_013645990.1
_SMTDEDKAPYVAK_.2	XP_013640721.1;XP_013640792.1;XP_013645990.1
_DDADWSAIGVK_.2	XP_013640738.2
_YLTVQFVR_.2	XP_013640738.2
_APTSSEDSDAVK_.2	XP_013640738.2
_ESLIDSLPR_.2	XP_013640738.2
_LMMMGTADEIVK_.2	XP_013640738.2
_KVDYPLELDIFDLC[Carbamidomethyl (C)]SEELR_.3	XP_013640738.2
_SALSNYALTGR_.2	XP_013640738.2
_VHC[Carbamidomethyl (C)]QESGEESSETESVYSLK_.3	XP_013640738.2
_VHC[Carbamidomethyl (C)]QESGEESSETESVYSLK_.2	XP_013640738.2
_GGLLKDDADWSAIGVK_.3	XP_013640738.2
_SADSGHYVAWVK_.2	XP_013640738.2
_AQLYDLTGVPPER_.2	XP_013640738.2
_SNDVDQTSHMLTVATR_.2	XP_013640738.2
_FIAIDLR_.2	XP_013640747.1;XP_013655550.1;XP_013700727.1;XP_013723685.1;XP_013723686.1
_IESGYVGLK_.2	XP_013640751.1;XP_013655555.1;XP_013655556.1;XP_013723681.1
_VVGGLLSTYDLSGDK_.2	XP_013640751.1;XP_013655555.1;XP_013655556.1;XP_013723681.1
_EWVATSLDFDKDYDASMFETTIR_.3	XP_013640751.1;XP_013655555.1;XP_013655556.1;XP_013723681.1
_GYALIEYEK_.2	XP_013640755.1;XP_013685540.1
_SLHLNLDR_.2	XP_013640755.1;XP_013685540.1
_DFDSLGSDGGPGPQR_.2	XP_013640755.1;XP_013685540.1
_STIAGANDDSAQR_.2	XP_013640755.1;XP_013685540.1
_SEEAQNAIK_.2	XP_013640755.1;XP_013685540.1
_LIDALIGIQGR_.2	XP_013640769.1
_GWLDTTYLSPSGNLR_.2	XP_013640769.1
_FEVNIIPAFR_.2	XP_013640769.1
_LLATISQDK_.2	XP_013640769.1
_FSDFIGELK_.2	XP_013640769.1
_LQVLYTDEK_.2	XP_013640769.1
_QLNDVESAVK_.2	XP_013640769.1
_PGTASPIQR_.2	XP_013640769.1
_TFTGVDVFTVFQDVYLK_.2	XP_013640769.1
_TFTGVDVFTVFQDVYLK_.3	XP_013640769.1
_GVAEAIDEFLASNTNSK_.3	XP_013640769.1
_GVAEAIDEFLASNTNSK_.2	XP_013640769.1
_VLEGLEGIPNPAESELIEGR_.3	XP_013640769.1
_VLEGLEGIPNPAESELIEGR_.2	XP_013640769.1
_MDDAAIIGGPFGYPIELTNNIK_.3	XP_013640769.1
_GYVIMDFLEK_.2	XP_013640771.1
_LMEMDLAMVK_.2	XP_013640771.1
_AGEIVAER_.2	XP_013640771.1
_FEGLMAR_.2	XP_013640771.1
_GIEKPEPPNFEIGWK_.2	XP_013640771.1
_LANATLFK_.2	XP_013640774.1;XP_013661446.1
_DLLDLYNFR_.2	XP_013640777.1
_AQELGADLVEIR_.2	XP_013640777.1
_IATTAVDITDVAR_.2	XP_013640777.1
_ALELAEAIGGK_.2	XP_013640777.1
_VSAPGQPTIK_.2	XP_013640777.1
_TVVVIGAGGAGK_.2	XP_013640777.1
_LLGYNTDC[Carbamidomethyl (C)]IGSISAIEDGLR_.2	XP_013640777.1
_WEGGQYVGDENER_.2	XP_013640777.1
_IQQAGADIVK_.2	XP_013640777.1
_VIVSSHNYQNTPSVEDLSDLALR_.3	XP_013640777.1
_TYSSSDFAGFSC[Carbamidomethyl (C)]TIPHK_.3	XP_013640777.1
_NPSLIC[Carbamidomethyl (C)]APVMADSIDK_.2	XP_013640777.1
_SIGAVNTILR_.2	XP_013640777.1
_DFNPLEDLK_.2	XP_013640777.1
_INAADVELIVNELELEK_.3	XP_013640793.1;XP_013648053.1
_INAADVELIVNELELEK_.2	XP_013640793.1;XP_013648053.1
_VQSAMASIAASR_.2	XP_013640793.1;XP_013648053.1
_TLTSVVGSEEEAK_.2	XP_013640801.1;XP_013640815.1;XP_013684558.1;XP_013684671.1
_LTEQVVFSDPYR_.2	XP_013640835.1;XP_013642792.1;XP_013642793.1
_VLVAVAGK_.2	XP_013640841.1;XP_022569604.1
_DVVYSPEHNLSVR_.3	XP_013640841.1;XP_022569604.1
_GVAIVHPAFWGTDPVDEHDVQDAETR_.3	XP_013640841.1;XP_022569604.1
_YFTIQDTNVWR_.2	XP_013640842.1;XP_013693092.1;XP_013693093.1;XP_022550871.1;XP_022552446.1
_LLNSPYTER_.2	XP_013640842.1;XP_013693092.1;XP_013693093.1;XP_022550871.1;XP_022552446.1
_YLTIQDTDGWR_.2	XP_013640854.1;XP_013697155.1;XP_013697156.1;XP_022552448.1
_FSTLLEDSYYSDVFSIGGR_.2	XP_013640854.1;XP_013697155.1;XP_013697156.1;XP_022552448.1
_DYFEFVEGSTK_.2	XP_013640858.1;XP_013720618.1
_LVSQVISSLTASLR_.2	XP_013640865.1;XP_013720668.1;XP_013749098.1;XP_022552952.1
_LVSQVISSLTASLR_.3	XP_013640865.1;XP_013720668.1;XP_013749098.1;XP_022552952.1
_TIQFVDWC[Carbamidomethyl (C)]PTGFK_.2	XP_013640865.1;XP_013720668.1;XP_013749098.1;XP_022552952.1
_SLNIERPTYTNLNR_.3	XP_013640865.1;XP_013720668.1;XP_013749098.1;XP_022552952.1
_SLNIERPTYTNLNR_.2	XP_013640865.1;XP_013720668.1;XP_013749098.1;XP_022552952.1
_IHFMLSSYAPVISAEK_.3	XP_013640865.1;XP_013720668.1;XP_013749098.1;XP_022552952.1
_IHFMLSSYAPVISAEK_.2	XP_013640865.1;XP_013720668.1;XP_013749098.1;XP_022552952.1
_FDGALNVDVTEFQTNLVPYPR_.2	XP_013640865.1;XP_013720668.1;XP_013749098.1;XP_022552952.1
_FDGALNVDVTEFQTNLVPYPR_.3	XP_013640865.1;XP_013720668.1;XP_013749098.1;XP_022552952.1
_AVC[Carbamidomethyl (C)]MISNSTSVAEVFSR_.2	XP_013640865.1;XP_013720668.1;XP_013749098.1;XP_022552952.1
_AVC[Carbamidomethyl (C)]MISNSTSVAEVFSR_.3	XP_013640865.1;XP_013720668.1;XP_013749098.1;XP_022552952.1
_TVGGGDDAFNTFFSETGAGK_.2	XP_013640865.1;XP_013720668.1;XP_013749098.1;XP_022552952.1
_TVGGGDDAFNTFFSETGAGK_.3	XP_013640865.1;XP_013720668.1;XP_013749098.1;XP_022552952.1
_AFHEQLSVAEITNSAFEPASMMAK_.3	XP_013640865.1;XP_013720668.1;XP_013749098.1;XP_022552952.1
_TTATTTPPFDQSLLNQR_.2	XP_013640866.1;XP_013720689.1;XP_013735847.1
_LVYPATEALSQEYGDR_.2	XP_013640880.1;XP_013702748.1
_LVYPATEALSQEYGDR_.3	XP_013640880.1;XP_013702748.1
_IDHDANPNLIAEYK_.3	XP_013640880.1;XP_013702748.1
_IDHDANPNLIAEYK_.2	XP_013640880.1;XP_013702748.1
_VYGLPHFILFK_.3	XP_013640880.1;XP_013702748.1
_VYGLPHFILFK_.2	XP_013640880.1;XP_013702748.1
_EIGESEFTSTVLESDRPVLVNFVATWC[Carbamidomethyl (C)]GPC[Carbamidomethyl (C)]K_.3	XP_013640880.1;XP_013702748.1
_EIGESEFTSTVLESDRPVLVNFVATWC[Carbamidomethyl (C)]GPC[Carbamidomethyl (C)]K_.4	XP_013640880.1;XP_013702748.1
_LKEYIDGLLTSISVA_.2	XP_013640880.1;XP_013702748.1
_TSC[Carbamidomethyl (C)]AASLAVR_.2	XP_013640892.1;XP_013672798.1;XP_013676540.1;XP_013750294.1;XP_013750295.1;XP_022569456.1;XP_022571585.1
_LLSLPDFLDASIGK_.2	XP_013640892.1;XP_013672798.1;XP_013676540.1;XP_013750294.1;XP_013750295.1;XP_022569456.1;XP_022571585.1
_FLGDIIWK_.2	XP_013640892.1;XP_013672798.1;XP_013676540.1;XP_013750294.1;XP_013750295.1;XP_022569456.1;XP_022571585.1
_VIQFLESPEYNMFTR_.2	XP_013640892.1;XP_013672798.1;XP_013676540.1;XP_013750294.1;XP_013750295.1;XP_022569456.1;XP_022571585.1
_LVVNQILPPSSSDC[Carbamidomethyl (C)]K_.2	XP_013640892.1;XP_013672798.1;XP_013676540.1;XP_013750294.1;XP_013750295.1;XP_022569456.1;XP_022571585.1
_LGELLDTPPPGLDEAIAISK_.2	XP_013640892.1;XP_013672798.1;XP_013676540.1;XP_013750294.1;XP_013750295.1;XP_022569456.1;XP_022571585.1
_ITSATSAIK_.2	XP_013640892.1;XP_013672798.1;XP_013676540.1;XP_013750294.1;XP_013750295.1;XP_022569456.1;XP_022571585.1
_EFTSLFYSLQSWR_.2	XP_013640893.1;XP_013676541.1;XP_022571597.1
_SADVLLWR_.2	XP_013640898.1;XP_013640899.1;XP_013672806.1;XP_013672808.1;XP_013672809.1;XP_013672811.1;XP_013676543.1;XP_013676544.1;XP_013750286.1;XP_013750287.1;XP_022551007.1;XP_022551008.1;XP_022551010.1;XP_022569462.1;XP_022569463.1;XP_022569464.1;XP_022571428.1;XP_022571429.1;XP_022571430.1;XP_022571607.1;XP_022571608.1;XP_022571611.1;XP_022575552.1
_AVLAQVEEGNALLEK_.2	XP_013640921.1
_VIGAWASPFVMR_.2	XP_013640921.1
_SVPYEFLQESFGAK_.2	XP_013640921.1
_FC[Carbamidomethyl (C)]NDPAVKPVMPETATLAEFAK_.3	XP_013640921.1
_FWAAYIDEK_.2	XP_013640921.1
_FWAAYIDEK_.1	XP_013640921.1
_VIGAWASPFVMRPR_.3	XP_013640921.1
_KAVLAQVEEGNALLEK_.2	XP_013640921.1
_SVPYEFLQETFGAK_.2	XP_013640922.1;XP_013645821.1
_NLLQSFK_.2	XP_013640929.1;XP_013640930.1;XP_022571460.1
_ALLEAVAAQPVSVGIC[Carbamidomethyl (C)]GSER_.2	XP_013640957.1;XP_013696758.1;XP_013696759.1
_ALLEAVAAQPVSVGIC[Carbamidomethyl (C)]GSER_.3	XP_013640957.1;XP_013696758.1;XP_013696759.1
_VVTIDSYAGVK_.2	XP_013640957.1;XP_013696758.1;XP_013696759.1
_SWGMDGFMHMQR_.3	XP_013640957.1;XP_013696758.1;XP_013696759.1
_DYPVC[Carbamidomethyl (C)]DTTR_.2	XP_013640957.1;XP_013696758.1;XP_013696759.1
_NHGIDTEKDYPYQER_.3	XP_013640957.1;XP_013696758.1;XP_013696759.1
_NHGIDTEKDYPYQER_.2	XP_013640957.1;XP_013696758.1;XP_013696759.1
_NTGNSEGVC[Carbamidomethyl (C)]GINMLASYPIK_.2	XP_013640957.1;XP_013696758.1;XP_013696759.1
_KVVTIDSYAGVK_.2	XP_013640957.1;XP_013696758.1;XP_013696759.1
_TALYESVQQLR_.2	XP_013640968.1
_GTDAEEVAAR_.2	XP_013640968.1
_LLPTVGC[Carbamidomethyl (C)]EADAATR_.2	XP_013640969.1;XP_013640970.1;XP_013696770.1
_ELWYGPFR_.2	XP_013640969.1;XP_013640970.1;XP_013696770.1
_SSGFASTPATPASAVAGSWR_.2	XP_013640969.1;XP_013640970.1;XP_013696770.1
_EGHPLELPESVVPEAYR_.3	XP_013640969.1;XP_013640970.1;XP_013696770.1
_LEEVTMGR_.2	XP_013640969.1;XP_013640970.1;XP_013696770.1
_DLLLLPQDLWC[Carbamidomethyl (C)]SLQDGK_.2	XP_013640969.1;XP_013640970.1;XP_013696770.1
_LRPGEIDPNPESK_.2	XP_013640972.1;XP_013640973.1;XP_013657718.1;XP_013696375.1;XP_013750840.1;XP_022576328.1
_LRPGEIDPNPESK_.3	XP_013640972.1;XP_013640973.1;XP_013657718.1;XP_013696375.1;XP_013750840.1;XP_022576328.1
_TIAPIVGR_.2	XP_013640972.1;XP_013640973.1;XP_013657718.1;XP_013696375.1;XP_013750840.1;XP_022576328.1
_ALLANYSQTPR_.2	XP_013640972.1;XP_013640973.1;XP_013657718.1;XP_013696375.1;XP_013750840.1;XP_022576328.1
_RAETVWSQIEASLK_.3	XP_013640972.1;XP_013640973.1;XP_013657718.1;XP_013696375.1;XP_013750840.1;XP_022576328.1
_AAIINSQTIEEIAR_.2	XP_013640974.1;XP_013696377.1;XP_013712744.1;XP_013716158.1
_LVNLVEIDPLASIPK_.2	XP_013640974.1;XP_013696377.1;XP_013712744.1;XP_013716158.1
_VVAPTQEQILAIK_.2	XP_013640974.1;XP_013696377.1;XP_013712744.1;XP_013716158.1
_LENFPLLNR_.2	XP_013640974.1;XP_013696377.1;XP_013712744.1;XP_013716158.1
_LHTLVLTNNR_.2	XP_013640974.1;XP_013696377.1;XP_013712744.1;XP_013716158.1
_LHTLVLTNNR_.3	XP_013640974.1;XP_013696377.1;XP_013712744.1;XP_013716158.1
_LGTLIINNNR_.2	XP_013640974.1;XP_013696377.1;XP_013712744.1;XP_013716158.1
_LQYLSLLDNNITK_.2	XP_013640974.1;XP_013696377.1;XP_013712744.1;XP_013716158.1
_GTIPLSTYLR_.2	XP_013640977.1;XP_013640987.1;XP_013657701.1;XP_013657709.1;XP_013698144.1;XP_013698294.1;XP_013750855.1
_VGDYVDVK_.2	XP_013640977.1;XP_013640987.1;XP_013657701.1;XP_013657709.1;XP_013698144.1;XP_013698294.1;XP_013750855.1
_AVGVEVNK_.2	XP_013640977.1;XP_013640987.1;XP_013657701.1;XP_013657709.1;XP_013698144.1;XP_013698294.1;XP_013750855.1
_AVGVEVNK_.1	XP_013640977.1;XP_013640987.1;XP_013657701.1;XP_013657709.1;XP_013698144.1;XP_013698294.1;XP_013750855.1
_KGTIPLSTYLR_.3	XP_013640977.1;XP_013640987.1;XP_013657701.1;XP_013657709.1;XP_013698144.1;XP_013698294.1;XP_013750855.1
_KGTIPLSTYLR_.2	XP_013640977.1;XP_013640987.1;XP_013657701.1;XP_013657709.1;XP_013698144.1;XP_013698294.1;XP_013750855.1
_PGFMVEGMTLETVTPIPYDVVNDLK_.3	XP_013640977.1;XP_013640987.1;XP_013657701.1;XP_013657709.1;XP_013698144.1;XP_013698294.1;XP_013750855.1
_SFTSAFPHVER_.3	XP_013640984.1
_SFTSAFPHVER_.2	XP_013640984.1
_VPVLETPEGPIFESNAIAR_.2	XP_013640984.1
_VPVLETPEGPIFESNAIAR_.3	XP_013640984.1
_MLIC[Carbamidomethyl (C)]GSEGPFK_.2	XP_013640984.1
_YFWTVINQPNFK_.2	XP_013640984.1
_QTEAVPPVASK_.2	XP_013640984.1
_VDISDEAQK_.2	XP_013640984.1
_VDISDEAQK_.1	XP_013640984.1
_AAPAAEAPKPVEEEEAPKPK_.4	XP_013640984.1
_AAPAAEAPKPVEEEEAPKPK_.3	XP_013640984.1
_AAPAAEAPKPVEEEEAPKPK_.2	XP_013640984.1
_ALIAAEYTGVK_.2	XP_013640984.1
_NPLDLLPPSPMVLDEWK_.2	XP_013640984.1
_NPLDLLPPSPMVLDEWK_.3	XP_013640984.1
_ALDALNTHLASK_.2	XP_013640984.1
_VSQMIEDAEPFEGEALLDAK_.2	XP_013640984.1
_VSQMIEDAEPFEGEALLDAK_.3	XP_013640984.1
_VSQM[Oxidation (M)]IEDAEPFEGEALLDAK_.2	XP_013640984.1
_YNDENMVSFVTLNK_.2	XP_013640984.1
_YNDENM[Oxidation (M)]VSFVTLNK_.2	XP_013640984.1
_FVMDEVYDMELYEWTK_.2	XP_013640984.1
_FVMDEVYDMELYEWTK_.3	XP_013640984.1
_AAPAAEAPK_.2	XP_013640984.1
_AKNPLDLLPPSPMVLDEWK_.3	XP_013640984.1
_AVATEDAQSYAEK_.2	XP_013640985.1;XP_013693022.1
_AFQTILSEIYR_.2	XP_013640985.1;XP_013693022.1
_TLAENAAWQFTK_.2	XP_013640997.1;XP_013698012.1
_YIVTDPQTELIDPAVK_.2	XP_013640997.1;XP_013698012.1
_DVALAHVK_.2	XP_013640997.1;XP_013698012.1
_ADLLEEC[Carbamidomethyl (C)]SFEQAIEGC[Carbamidomethyl (C)]DAVFHTASPVK_.3	XP_013640997.1;XP_013698012.1
_YVTFDGLAR_.2	XP_013641012.1;XP_013711566.1
_EIFNISGEK_.2	XP_013641012.1;XP_013711566.1
_EIFNISGEK_.1	XP_013641012.1;XP_013711566.1
_FIGIFLSR_.2	XP_013641012.1;XP_013711566.1
_DLATAFLAVLGNEK_.2	XP_013641012.1;XP_013711566.1
_DLATAFLAVLGNEK_.3	XP_013641012.1;XP_013711566.1
_AGGFPEPEIVHYNPK_.3	XP_013641012.1;XP_013711566.1
_AGGFPEPEIVHYNPK_.2	XP_013641012.1;XP_013711566.1
_QLPGESDQDFADFSSK_.2	XP_013641012.1;XP_013711566.1
_QLPGESDQDFADFSSK_.3	XP_013641012.1;XP_013711566.1
_GVNWTSIR_.2	XP_013641012.1;XP_013711566.1
_DQHFFASVEK_.2	XP_013641012.1;XP_013711566.1
_DQHFFASVEK_.3	XP_013641012.1;XP_013711566.1
_LETESLLQSK_.2	XP_013641012.1;XP_013711566.1
_LETESLLQSK_.1	XP_013641012.1;XP_013711566.1
_SSLSAEGFDVVYDINGR_.2	XP_013641012.1;XP_013711566.1
_SSLSAEGFDVVYDINGR_.3	XP_013641012.1;XP_013711566.1
_SDVLPHC[Carbamidomethyl (C)]EVDAVDPK_.2	XP_013641012.1;XP_013711566.1
_SDVLPHC[Carbamidomethyl (C)]EVDAVDPK_.3	XP_013641012.1;XP_013711566.1
_GKLETESLLQSK_.2	XP_013641012.1;XP_013711566.1
_GKLETESLLQSK_.3	XP_013641012.1;XP_013711566.1
_HVLGWKPEFDLVEGLTDSYNLDFGR_.3	XP_013641012.1;XP_013711566.1
_HVLGWKPEFDLVEGLTDSYNLDFGR_.4	XP_013641012.1;XP_013711566.1
_LEQYIYC[Carbamidomethyl (C)]SSAGVYLK_.2	XP_013641012.1;XP_013711566.1
_EGHQVTLFTR_.3	XP_013641012.1;XP_013711566.1
_EGHQVTLFTR_.2	XP_013641012.1;XP_013711566.1
_GVNWTSIRPVYIYGPLNYNPVEEWFFHR_.4	XP_013641012.1;XP_013711566.1
_KDYDFVK_.2	XP_013641012.1;XP_013711566.1
_EAEEVEPILDALPK_.2	XP_013641012.1;XP_013711566.1
_EAEEVEPILDALPK_.3	XP_013641012.1;XP_013711566.1
_ILIMGGTR_.2	XP_013641012.1;XP_013711566.1
_ILIMGGTR_.1	XP_013641012.1;XP_013711566.1
_PVYIYGPLNYNPVEEWFFHR_.3	XP_013641012.1;XP_013711566.1
_PIPVPNSGIQISQLGHVK_.3	XP_013641012.1;XP_013711566.1
_AGRPIPVPNSGIQISQLGHVK_.4	XP_013641012.1;XP_013711566.1
_AGRPIPVPNSGIQISQLGHVK_.3	XP_013641012.1;XP_013711566.1
_AGRPIPVPNSGIQISQLGHVK_.2	XP_013641012.1;XP_013711566.1
_EADFTTDDMILSK_.2	XP_013641012.1;XP_013711566.1
_EADFTTDDM[Oxidation (M)]ILSK_.2	XP_013641012.1;XP_013711566.1
_KEADFTTDDMILSK_.3	XP_013641012.1;XP_013711566.1
_KEADFTTDDMILSK_.2	XP_013641012.1;XP_013711566.1
_AEMYTGDEIC[Carbamidomethyl (C)]R_.2	XP_013641017.1
_SSEATEEVTEEEPAK_.2	XP_013641017.1
_TFPVSAFIVPEEVEPAKEEPAK_.3	XP_013641017.1
_LVSYGTEVTAVVK_.2	XP_013641017.1
_GIQTSEDYR_.2	XP_013641023.1
_YVGIELWQVK_.2	XP_013641023.1
_LLSGDVDQK_.2	XP_013641023.1
_SGSLFDNVLIC[Carbamidomethyl (C)]DDPDYAK_.2	XP_013641023.1
_FDDGWENR_.2	XP_013641023.1
_KPEDWDEQEYIPDPEDK_.3	XP_013641023.1
_KPEDWDEQEYIPDPEDK_.2	XP_013641023.1
_SEVSEETAEK_.2	XP_013641023.1
_SEVSEETAEKDATAHDEL_.2	XP_013641023.1
_SEVSEETAEKDATAHDEL_.3	XP_013641023.1
_FYAISAEFPEFSNK_.2	XP_013641023.1
_FYAISAEFPEFSNK_.3	XP_013641023.1
_LDC[Carbamidomethyl (C)]GGGYMK_.2	XP_013641023.1
_LDC[Carbamidomethyl (C)]GGGYMK_.1	XP_013641023.1
_VHAILTYNDANHLIK_.4	XP_013641023.1
_VHAILTYNDANHLIK_.3	XP_013641023.1
_VHAILTYNDANHLIK_.2	XP_013641023.1
_WEAPEIDNPDFKDDPELYVFPK_.3	XP_013641023.1
_KPDGYDDIPK_.2	XP_013641023.1
_KLAEETWGK_.2	XP_013641023.1
_KVHAILTYNDANHLIK_.4	XP_013641023.1
_VFLSGSFTR_.2	XP_013641028.1;XP_013711370.1;XP_022558694.1;XP_022576320.1
_VSDGFVEEVPNR_.2	XP_013641029.1;XP_013711592.1
_TLLDSGWLAAR_.2	XP_013641029.1;XP_013711592.1
_DVAAQYVEGWDWIC[Carbamidomethyl (C)]PIR_.2	XP_013641029.1;XP_013711592.1
_DVAAQYVEGWDWIC[Carbamidomethyl (C)]PIR_.3	XP_013641029.1;XP_013711592.1
_GQFYDHLLDQTASFYGC[Carbamidomethyl (C)]R_.3	XP_013641029.1;XP_013711592.1
_NDIAAAVTR_.2	XP_013641032.1;XP_013641033.1;XP_013641034.1;XP_013641035.1;XP_013711368.1
_MISAEAPVVFAR_.2	XP_013641032.1;XP_013641033.1;XP_013641034.1;XP_013641035.1;XP_013711368.1
_TDIFDFLVDIVPR_.2	XP_013641032.1;XP_013641033.1;XP_013641034.1;XP_013641035.1;XP_013711368.1
_EDLRDEVLGR_.2	XP_013641032.1;XP_013641033.1;XP_013641034.1;XP_013641035.1;XP_013711368.1
_NHSLPLAR_.2	XP_013641032.1;XP_013641033.1;XP_013641034.1;XP_013641035.1;XP_013711368.1
_HIQLAVR_.2	XP_013641043.1;XP_013657665.1;XP_013707924.1;XP_022563795.1
_HIQLAVR_.1	XP_013641043.1;XP_013657665.1;XP_013707924.1;XP_022563795.1
_GDIGSASQEF_.1	XP_013641043.1;XP_013657665.1;XP_013707924.1;XP_022563795.1
_GGHELSLATGNAGGR_.2	XP_013641044.1
_GGHELSLATGNAGGR_.3	XP_013641044.1
_[Acetyl (Protein N-term)]MNMPLLDIQPR_.2	XP_013641045.1;XP_013657664.1;XP_013716467.1;XP_013716468.1;XP_013716469.1;XP_013750895.1;XP_013750896.1;XP_013750897.1;XP_022546160.1;XP_022546161.1;XP_022546162.1;XP_022564018.1;XP_022564019.1;XP_022576317.1
_SYDVQLIK_.2	XP_013641048.1;XP_013641056.1;XP_013648082.1;XP_013648083.1
_GSTFYPSTR_.2	XP_013641059.1;XP_013641060.1;XP_013641061.1
_LIC[Carbamidomethyl (C)]LENTHANSGGR_.3	XP_013641059.1;XP_013641060.1;XP_013641061.1
_LIC[Carbamidomethyl (C)]LENTHANSGGR_.2	XP_013641059.1;XP_013641060.1;XP_013641061.1
_SDTVTRPTDAMR_.2	XP_013641059.1;XP_013641060.1;XP_013641061.1
_SDTVTRPTDAMR_.3	XP_013641059.1;XP_013641060.1;XP_013641061.1
_EAMASAEVDDDVLGYDPTAR_.2	XP_013641059.1;XP_013641060.1;XP_013641061.1
_LMYSQLMNR_.2	XP_013641062.1;XP_013711169.1;XP_022543815.1
_SGDEATAALLEK_.2	XP_013641062.1;XP_013711169.1;XP_022543815.1
_IENKPEDYIFVYYR_.3	XP_013641072.1
_SASLPNTIVPELEK_.2	XP_013641072.1
_SPFIQIPLGVTEDR_.2	XP_013641074.1;XP_013710668.1
_IMIVAITDGR_.2	XP_013641074.1;XP_013710668.1
_VAAVGIATQFQER_.2	XP_013641074.1;XP_013710668.1
_EIGGIAISGR_.2	XP_013641074.1;XP_013710668.1
_AVELVILPR_.2	XP_013641074.1;XP_013710668.1
_GDAAEVLLPPSR_.2	XP_013641074.1;XP_013710668.1
_DQVAIIPFR_.2	XP_013641074.1;XP_013710668.1
_YLVLEAMR_.2	XP_013641074.1;XP_013710668.1
_LLFFAQQAQR_.2	XP_013641074.1;XP_013710668.1
_TALLLGAVDR_.2	XP_013641074.1;XP_013710668.1
_VTIDDLR_.2	XP_013641074.1;XP_013710668.1
_VAINLSADLPMSFEDR_.2	XP_013641074.1;XP_013710668.1
_VEYNADNTVK_.2	XP_013641074.1;XP_013710668.1
_MVDEETETAK_.2	XP_013641074.1;XP_013710668.1
_LLAESYTSR_.2	XP_013641074.1;XP_013710668.1
_AGMSLLVIDTENK_.2	XP_013641074.1;XP_013710668.1
_GTTVFQPGLLAEAHR_.3	XP_013641074.1;XP_013710668.1
_GTTVFQPGLLAEAHR_.2	XP_013641074.1;XP_013710668.1
_LPC[Carbamidomethyl (C)]GGGSPLAHGLTTAVR_.3	XP_013641074.1;XP_013710668.1
_NVIFSEDR_.2	XP_013641074.1;XP_013710668.1
_YYYLPNASDAVISATTK_.2	XP_013641074.1;XP_013710668.1
_YLYETLASVPDVR_.2	XP_013641078.1
_FVNEVQGPESIAFDPLGR_.2	XP_013641079.1
_VGPEGGLATSLTTEADGVPLR_.2	XP_013641079.1
_NFMHLIVSGEDTGR_.3	XP_013641079.1
_LSFLENYTR_.2	XP_013641081.1
_FMEWWER_.2	XP_013641081.1
_LDTMAAQVK_.2	XP_013641081.1
_DTPLPSWSSSDVEEFIASDPVHGPTLK_.3	XP_013641081.1
_FQFIVMNR_.2	XP_013641087.1;XP_013672644.1;XP_013711332.1;XP_013716447.1;XP_013729503.1;XP_022546398.1
_TEDYFQK_.2	XP_013641088.1;XP_013711333.1
_TEDYFQK_.1	XP_013641088.1;XP_013711333.1
_IETQLVSHNVALSK_.3	XP_013641108.1;XP_013655312.1;XP_013695250.1;XP_013716292.1;XP_013729502.1
_ASLDFYSR_.2	XP_013641112.1;XP_013641113.1;XP_013711773.1;XP_013711774.1;XP_013711775.1
_ESPANNPGLSTVR_.2	XP_013641112.1;XP_013641113.1;XP_013711773.1;XP_013711774.1;XP_013711775.1
_FEQLGVEFVK_.2	XP_013641112.1;XP_013641113.1;XP_013711773.1;XP_013711774.1;XP_013711775.1
_VLGMSLLK_.2	XP_013641112.1;XP_013641113.1;XP_013711773.1;XP_013711774.1;XP_013711775.1
_DPDGYWIEIFDLK_.2	XP_013641112.1;XP_013641113.1;XP_013711773.1;XP_013711774.1;XP_013711775.1
_RLDFSEMK_.2	XP_013641112.1;XP_013641113.1;XP_013711773.1;XP_013711774.1;XP_013711775.1
_TIGTTAGNAA_.1	XP_013641112.1;XP_013641113.1;XP_013711773.1;XP_013711774.1;XP_013711775.1
_GFGHIGVTVDDVHK_.3	XP_013641112.1;XP_013641113.1;XP_013711773.1;XP_013711774.1;XP_013711775.1
_GFGHIGVTVDDVHK_.4	XP_013641112.1;XP_013641113.1;XP_013711773.1;XP_013711774.1;XP_013711775.1
_GFGHIGVTVDDVHK_.2	XP_013641112.1;XP_013641113.1;XP_013711773.1;XP_013711774.1;XP_013711775.1
_GYIMQQTMFR_.2	XP_013641112.1;XP_013641113.1;XP_013711773.1;XP_013711774.1;XP_013711775.1
_PATIELTHNWGTESDPEFK_.3	XP_013641112.1;XP_013641113.1;XP_013711773.1;XP_013711774.1;XP_013711775.1
_PATIELTHNWGTESDPEFK_.2	XP_013641112.1;XP_013641113.1;XP_013711773.1;XP_013711774.1;XP_013711775.1
_GEEFDGSEAVR_.2	XP_013641127.2;XP_022542939.1
_QQIYPEPGFEYEK_.2	XP_013641127.2;XP_022542939.1
_VEPLVNMGQISR_.2	XP_013641127.2;XP_022542939.1
_NILEINK_.2	XP_013641127.2;XP_022542939.1
_GDLQALAQGYMDSFAPK_.2	XP_013641127.2;XP_022542939.1
_WLIENHGFQPQYAVSELDEK_.3	XP_013641127.2;XP_022542939.1
_IGGIGTVPVGR_.2	XP_013641128.1;XP_013642301.1;XP_013657576.1;XP_013682170.1;XP_013695916.1;XP_013695918.1;XP_013696612.1;XP_013709892.1;XP_013709893.1;XP_013709894.1;XP_013715992.1;XP_013716345.1;XP_013716346.1;XP_013726734.1;XP_013726736.1;XP_013748780.2;XP_022547311.1;XP_022547312.1;XP_022548520.1;XP_022554503.1;XP_022554504.1;XP_022556139.1;XP_022556140.1;XP_022576298.1
_IGGIGTVPVGR_.1	XP_013641128.1;XP_013642301.1;XP_013657576.1;XP_013682170.1;XP_013695916.1;XP_013695918.1;XP_013696612.1;XP_013709892.1;XP_013709893.1;XP_013709894.1;XP_013715992.1;XP_013716345.1;XP_013716346.1;XP_013726734.1;XP_013726736.1;XP_013748780.2;XP_022547311.1;XP_022547312.1;XP_022548520.1;XP_022554503.1;XP_022554504.1;XP_022556139.1;XP_022556140.1;XP_022576298.1
_YYC[Carbamidomethyl (C)]TVIDAPGHR_.3	XP_013641128.1;XP_013642301.1;XP_013657576.1;XP_013682170.1;XP_013695916.1;XP_013695918.1;XP_013696612.1;XP_013709892.1;XP_013709893.1;XP_013709894.1;XP_013715992.1;XP_013716345.1;XP_013716346.1;XP_013726734.1;XP_013726736.1;XP_013748780.2;XP_022547311.1;XP_022547312.1;XP_022548520.1;XP_022554503.1;XP_022554504.1;XP_022556139.1;XP_022556140.1;XP_022576298.1
_YYC[Carbamidomethyl (C)]TVIDAPGHR_.2	XP_013641128.1;XP_013642301.1;XP_013657576.1;XP_013682170.1;XP_013695916.1;XP_013695918.1;XP_013696612.1;XP_013709892.1;XP_013709893.1;XP_013709894.1;XP_013715992.1;XP_013716345.1;XP_013716346.1;XP_013726734.1;XP_013726736.1;XP_013748780.2;XP_022547311.1;XP_022547312.1;XP_022548520.1;XP_022554503.1;XP_022554504.1;XP_022556139.1;XP_022556140.1;XP_022576298.1
_STNLDWYK_.2	XP_013641128.1;XP_013642301.1;XP_013657576.1;XP_013682170.1;XP_013695916.1;XP_013695918.1;XP_013696612.1;XP_013709892.1;XP_013709893.1;XP_013709894.1;XP_013715992.1;XP_013716345.1;XP_013716346.1;XP_013726734.1;XP_013726736.1;XP_013748780.2;XP_022547311.1;XP_022547312.1;XP_022548520.1;XP_022554503.1;XP_022554504.1;XP_022556139.1;XP_022556140.1;XP_022576298.1
_STNLDWYK_.1	XP_013641128.1;XP_013642301.1;XP_013657576.1;XP_013682170.1;XP_013695916.1;XP_013695918.1;XP_013696612.1;XP_013709892.1;XP_013709893.1;XP_013709894.1;XP_013715992.1;XP_013716345.1;XP_013716346.1;XP_013726734.1;XP_013726736.1;XP_013748780.2;XP_022547311.1;XP_022547312.1;XP_022548520.1;XP_022554503.1;XP_022554504.1;XP_022556139.1;XP_022556140.1;XP_022576298.1
_QTVAVGVIK_.2	XP_013641128.1;XP_013642301.1;XP_013657576.1;XP_013682170.1;XP_013695916.1;XP_013695918.1;XP_013696612.1;XP_013709892.1;XP_013709893.1;XP_013709894.1;XP_013715992.1;XP_013716345.1;XP_013716346.1;XP_013726734.1;XP_013726736.1;XP_013748780.2;XP_022547311.1;XP_022547312.1;XP_022548520.1;XP_022554503.1;XP_022554504.1;XP_022556139.1;XP_022556140.1;XP_022576298.1
_QTVAVGVIK_.1	XP_013641128.1;XP_013642301.1;XP_013657576.1;XP_013682170.1;XP_013695916.1;XP_013695918.1;XP_013696612.1;XP_013709892.1;XP_013709893.1;XP_013709894.1;XP_013715992.1;XP_013716345.1;XP_013716346.1;XP_013726734.1;XP_013726736.1;XP_013748780.2;XP_022547311.1;XP_022547312.1;XP_022548520.1;XP_022554503.1;XP_022554504.1;XP_022556139.1;XP_022556140.1;XP_022576298.1
_EVSSYLK_.2	XP_013641128.1;XP_013642301.1;XP_013657576.1;XP_013682170.1;XP_013695916.1;XP_013695918.1;XP_013696612.1;XP_013709892.1;XP_013709893.1;XP_013709894.1;XP_013715992.1;XP_013716345.1;XP_013716346.1;XP_013726734.1;XP_013726736.1;XP_013748780.2;XP_022547311.1;XP_022547312.1;XP_022548520.1;XP_022554503.1;XP_022554504.1;XP_022556139.1;XP_022556140.1;XP_022576298.1
_EVSSYLK_.1	XP_013641128.1;XP_013642301.1;XP_013657576.1;XP_013682170.1;XP_013695916.1;XP_013695918.1;XP_013696612.1;XP_013709892.1;XP_013709893.1;XP_013709894.1;XP_013715992.1;XP_013716345.1;XP_013716346.1;XP_013726734.1;XP_013726736.1;XP_013748780.2;XP_022547311.1;XP_022547312.1;XP_022548520.1;XP_022554503.1;XP_022554504.1;XP_022556139.1;XP_022556140.1;XP_022576298.1
_STTTGHLIYK_.2	XP_013641128.1;XP_013642301.1;XP_013657576.1;XP_013682170.1;XP_013695916.1;XP_013695918.1;XP_013696612.1;XP_013709892.1;XP_013709893.1;XP_013709894.1;XP_013715992.1;XP_013716345.1;XP_013716346.1;XP_013726734.1;XP_013726736.1;XP_013748780.2;XP_022547311.1;XP_022547312.1;XP_022548520.1;XP_022554503.1;XP_022554504.1;XP_022556139.1;XP_022556140.1;XP_022576298.1
_STTTGHLIYK_.3	XP_013641128.1;XP_013642301.1;XP_013657576.1;XP_013682170.1;XP_013695916.1;XP_013695918.1;XP_013696612.1;XP_013709892.1;XP_013709893.1;XP_013709894.1;XP_013715992.1;XP_013716345.1;XP_013716346.1;XP_013726734.1;XP_013726736.1;XP_013748780.2;XP_022547311.1;XP_022547312.1;XP_022548520.1;XP_022554503.1;XP_022554504.1;XP_022556139.1;XP_022556140.1;XP_022576298.1
_STTTGHLIYK_.1	XP_013641128.1;XP_013642301.1;XP_013657576.1;XP_013682170.1;XP_013695916.1;XP_013695918.1;XP_013696612.1;XP_013709892.1;XP_013709893.1;XP_013709894.1;XP_013715992.1;XP_013716345.1;XP_013716346.1;XP_013726734.1;XP_013726736.1;XP_013748780.2;XP_022547311.1;XP_022547312.1;XP_022548520.1;XP_022554503.1;XP_022554504.1;XP_022556139.1;XP_022556140.1;XP_022576298.1
_PM[Oxidation (M)]VVETFSEYPPLGR_.2	XP_013641128.1;XP_013642301.1;XP_013657576.1;XP_013682170.1;XP_013695916.1;XP_013695918.1;XP_013696612.1;XP_013709892.1;XP_013709893.1;XP_013709894.1;XP_013715992.1;XP_013716345.1;XP_013716346.1;XP_013726734.1;XP_013726736.1;XP_013748780.2;XP_022547311.1;XP_022547312.1;XP_022548520.1;XP_022554503.1;XP_022554504.1;XP_022556139.1;XP_022556140.1;XP_022576298.1
_QMIC[Carbamidomethyl (C)]C[Carbamidomethyl (C)]C[Carbamidomethyl (C)]NK_.2	XP_013641128.1;XP_013642301.1;XP_013657576.1;XP_013682170.1;XP_013695916.1;XP_013695918.1;XP_013696612.1;XP_013709892.1;XP_013709893.1;XP_013709894.1;XP_013715992.1;XP_013716345.1;XP_013716346.1;XP_013726734.1;XP_013726736.1;XP_013748780.2;XP_022547311.1;XP_022547312.1;XP_022548520.1;XP_022554503.1;XP_022554504.1;XP_022556139.1;XP_022556140.1;XP_022576298.1
_LPLQDVYK_.2	XP_013641128.1;XP_013642301.1;XP_013657576.1;XP_013682170.1;XP_013695916.1;XP_013695918.1;XP_013696612.1;XP_013709892.1;XP_013709893.1;XP_013709894.1;XP_013715992.1;XP_013716345.1;XP_013716346.1;XP_013726734.1;XP_013726736.1;XP_013748780.2;XP_022547311.1;XP_022547312.1;XP_022548520.1;XP_022554503.1;XP_022554504.1;XP_022556139.1;XP_022556140.1;XP_022576298.1
_LPLQDVYK_.1	XP_013641128.1;XP_013642301.1;XP_013657576.1;XP_013682170.1;XP_013695916.1;XP_013695918.1;XP_013696612.1;XP_013709892.1;XP_013709893.1;XP_013709894.1;XP_013715992.1;XP_013716345.1;XP_013716346.1;XP_013726734.1;XP_013726736.1;XP_013748780.2;XP_022547311.1;XP_022547312.1;XP_022548520.1;XP_022554503.1;XP_022554504.1;XP_022556139.1;XP_022556140.1;XP_022576298.1
_EHALLAFTLGVK_.3	XP_013641128.1;XP_013642301.1;XP_013657576.1;XP_013682170.1;XP_013695916.1;XP_013695918.1;XP_013696612.1;XP_013709892.1;XP_013709893.1;XP_013709894.1;XP_013715992.1;XP_013716345.1;XP_013716346.1;XP_013726734.1;XP_013726736.1;XP_013748780.2;XP_022547311.1;XP_022547312.1;XP_022548520.1;XP_022554503.1;XP_022554504.1;XP_022556139.1;XP_022556140.1;XP_022576298.1
_EHALLAFTLGVK_.2	XP_013641128.1;XP_013642301.1;XP_013657576.1;XP_013682170.1;XP_013695916.1;XP_013695918.1;XP_013696612.1;XP_013709892.1;XP_013709893.1;XP_013709894.1;XP_013715992.1;XP_013716345.1;XP_013716346.1;XP_013726734.1;XP_013726736.1;XP_013748780.2;XP_022547311.1;XP_022547312.1;XP_022548520.1;XP_022554503.1;XP_022554504.1;XP_022556139.1;XP_022556140.1;XP_022576298.1
_VETGMLKPGMVVTFAPSGLTTEVK_.3	XP_013641128.1;XP_013642301.1;XP_013657576.1;XP_013682170.1;XP_013695916.1;XP_013695918.1;XP_013696612.1;XP_013709892.1;XP_013709893.1;XP_013709894.1;XP_013715992.1;XP_013716345.1;XP_013716346.1;XP_013726734.1;XP_013726736.1;XP_013748780.2;XP_022547311.1;XP_022547312.1;XP_022548520.1;XP_022554503.1;XP_022554504.1;XP_022556139.1;XP_022556140.1;XP_022576298.1
_VETGM[Oxidation (M)]LKPGMVVTFAPSGLTTEVK_.3	XP_013641128.1;XP_013642301.1;XP_013657576.1;XP_013682170.1;XP_013695916.1;XP_013695918.1;XP_013696612.1;XP_013709892.1;XP_013709893.1;XP_013709894.1;XP_013715992.1;XP_013716345.1;XP_013716346.1;XP_013726734.1;XP_013726736.1;XP_013748780.2;XP_022547311.1;XP_022547312.1;XP_022548520.1;XP_022554503.1;XP_022554504.1;XP_022556139.1;XP_022556140.1;XP_022576298.1
_VETGMLKPGM[Oxidation (M)]VVTFAPSGLTTEVK_.3	XP_013641128.1;XP_013642301.1;XP_013657576.1;XP_013682170.1;XP_013695916.1;XP_013695918.1;XP_013696612.1;XP_013709892.1;XP_013709893.1;XP_013709894.1;XP_013715992.1;XP_013716345.1;XP_013716346.1;XP_013726734.1;XP_013726736.1;XP_013748780.2;XP_022547311.1;XP_022547312.1;XP_022548520.1;XP_022554503.1;XP_022554504.1;XP_022556139.1;XP_022556140.1;XP_022576298.1
_VETGMLKPGMVVTFAPSGLTTEVK_.4	XP_013641128.1;XP_013642301.1;XP_013657576.1;XP_013682170.1;XP_013695916.1;XP_013695918.1;XP_013696612.1;XP_013709892.1;XP_013709893.1;XP_013709894.1;XP_013715992.1;XP_013716345.1;XP_013716346.1;XP_013726734.1;XP_013726736.1;XP_013748780.2;XP_022547311.1;XP_022547312.1;XP_022548520.1;XP_022554503.1;XP_022554504.1;XP_022556139.1;XP_022556140.1;XP_022576298.1
_VETGM[Oxidation (M)]LKPGM[Oxidation (M)]VVTFAPSGLTTEVK_.3	XP_013641128.1;XP_013642301.1;XP_013657576.1;XP_013682170.1;XP_013695916.1;XP_013695918.1;XP_013696612.1;XP_013709892.1;XP_013709893.1;XP_013709894.1;XP_013715992.1;XP_013716345.1;XP_013716346.1;XP_013726734.1;XP_013726736.1;XP_013748780.2;XP_022547311.1;XP_022547312.1;XP_022548520.1;XP_022554503.1;XP_022554504.1;XP_022556139.1;XP_022556140.1;XP_022576298.1
_SVEMHHESLVEALPGDNVGFNVK_.3	XP_013641128.1;XP_013642301.1;XP_013657576.1;XP_013682170.1;XP_013695916.1;XP_013695918.1;XP_013696612.1;XP_013709892.1;XP_013709893.1;XP_013709894.1;XP_013715992.1;XP_013716345.1;XP_013716346.1;XP_013726734.1;XP_013726736.1;XP_013748780.2;XP_022547311.1;XP_022547312.1;XP_022548520.1;XP_022554503.1;XP_022554504.1;XP_022556139.1;XP_022556140.1;XP_022576298.1
_SVEMHHESLVEALPGDNVGFNVK_.4	XP_013641128.1;XP_013642301.1;XP_013657576.1;XP_013682170.1;XP_013695916.1;XP_013695918.1;XP_013696612.1;XP_013709892.1;XP_013709893.1;XP_013709894.1;XP_013715992.1;XP_013716345.1;XP_013716346.1;XP_013726734.1;XP_013726736.1;XP_013748780.2;XP_022547311.1;XP_022547312.1;XP_022548520.1;XP_022554503.1;XP_022554504.1;XP_022556139.1;XP_022556140.1;XP_022576298.1
_MDATTPK_.2	XP_013641128.1;XP_013642301.1;XP_013657576.1;XP_013682170.1;XP_013695916.1;XP_013695918.1;XP_013696612.1;XP_013709892.1;XP_013709893.1;XP_013709894.1;XP_013715992.1;XP_013716345.1;XP_013716346.1;XP_013726734.1;XP_013726736.1;XP_013748780.2;XP_022547311.1;XP_022547312.1;XP_022548520.1;XP_022554503.1;XP_022554504.1;XP_022556139.1;XP_022556140.1;XP_022576298.1
_MDATTPK_.1	XP_013641128.1;XP_013642301.1;XP_013657576.1;XP_013682170.1;XP_013695916.1;XP_013695918.1;XP_013696612.1;XP_013709892.1;XP_013709893.1;XP_013709894.1;XP_013715992.1;XP_013716345.1;XP_013716346.1;XP_013726734.1;XP_013726736.1;XP_013748780.2;XP_022547311.1;XP_022547312.1;XP_022548520.1;XP_022554503.1;XP_022554504.1;XP_022556139.1;XP_022556140.1;XP_022576298.1
_MTPTKPMVVETFSEYPPLGR_.3	XP_013641128.1;XP_013642301.1;XP_013657576.1;XP_013682170.1;XP_013695916.1;XP_013695918.1;XP_013696612.1;XP_013709892.1;XP_013709893.1;XP_013709894.1;XP_013715992.1;XP_013716345.1;XP_013716346.1;XP_013726734.1;XP_013726736.1;XP_013748780.2;XP_022547311.1;XP_022547312.1;XP_022548520.1;XP_022554503.1;XP_022554504.1;XP_022556139.1;XP_022556140.1;XP_022576298.1
_M[Oxidation (M)]TPTKPMVVETFSEYPPLGR_.3	XP_013641128.1;XP_013642301.1;XP_013657576.1;XP_013682170.1;XP_013695916.1;XP_013695918.1;XP_013696612.1;XP_013709892.1;XP_013709893.1;XP_013709894.1;XP_013715992.1;XP_013716345.1;XP_013716346.1;XP_013726734.1;XP_013726736.1;XP_013748780.2;XP_022547311.1;XP_022547312.1;XP_022548520.1;XP_022554503.1;XP_022554504.1;XP_022556139.1;XP_022556140.1;XP_022576298.1
_MTPTKPMVVETFSEYPPLGR_.2	XP_013641128.1;XP_013642301.1;XP_013657576.1;XP_013682170.1;XP_013695916.1;XP_013695918.1;XP_013696612.1;XP_013709892.1;XP_013709893.1;XP_013709894.1;XP_013715992.1;XP_013716345.1;XP_013716346.1;XP_013726734.1;XP_013726736.1;XP_013748780.2;XP_022547311.1;XP_022547312.1;XP_022548520.1;XP_022554503.1;XP_022554504.1;XP_022556139.1;XP_022556140.1;XP_022576298.1
_M[Oxidation (M)]TPTKPMVVETFSEYPPLGR_.2	XP_013641128.1;XP_013642301.1;XP_013657576.1;XP_013682170.1;XP_013695916.1;XP_013695918.1;XP_013696612.1;XP_013709892.1;XP_013709893.1;XP_013709894.1;XP_013715992.1;XP_013716345.1;XP_013716346.1;XP_013726734.1;XP_013726736.1;XP_013748780.2;XP_022547311.1;XP_022547312.1;XP_022548520.1;XP_022554503.1;XP_022554504.1;XP_022556139.1;XP_022556140.1;XP_022576298.1
_MTPTKPM[Oxidation (M)]VVETFSEYPPLGR_.3	XP_013641128.1;XP_013642301.1;XP_013657576.1;XP_013682170.1;XP_013695916.1;XP_013695918.1;XP_013696612.1;XP_013709892.1;XP_013709893.1;XP_013709894.1;XP_013715992.1;XP_013716345.1;XP_013716346.1;XP_013726734.1;XP_013726736.1;XP_013748780.2;XP_022547311.1;XP_022547312.1;XP_022548520.1;XP_022554503.1;XP_022554504.1;XP_022556139.1;XP_022556140.1;XP_022576298.1
_M[Oxidation (M)]TPTKPM[Oxidation (M)]VVETFSEYPPLGR_.3	XP_013641128.1;XP_013642301.1;XP_013657576.1;XP_013682170.1;XP_013695916.1;XP_013695918.1;XP_013696612.1;XP_013709892.1;XP_013709893.1;XP_013709894.1;XP_013715992.1;XP_013716345.1;XP_013716346.1;XP_013726734.1;XP_013726736.1;XP_013748780.2;XP_022547311.1;XP_022547312.1;XP_022548520.1;XP_022554503.1;XP_022554504.1;XP_022556139.1;XP_022556140.1;XP_022576298.1
_NMITGTSQADC[Carbamidomethyl (C)]AVLIIDSTTGGFEAGISK_.3	XP_013641128.1;XP_013642301.1;XP_013657576.1;XP_013682170.1;XP_013695916.1;XP_013695918.1;XP_013696612.1;XP_013709892.1;XP_013709893.1;XP_013709894.1;XP_013715992.1;XP_013716345.1;XP_013716346.1;XP_013726734.1;XP_013726736.1;XP_013748780.2;XP_022547311.1;XP_022547312.1;XP_022548520.1;XP_022554503.1;XP_022554504.1;XP_022556139.1;XP_022556140.1;XP_022576298.1
_NM[Oxidation (M)]ITGTSQADC[Carbamidomethyl (C)]AVLIIDSTTGGFEAGISK_.3	XP_013641128.1;XP_013642301.1;XP_013657576.1;XP_013682170.1;XP_013695916.1;XP_013695918.1;XP_013696612.1;XP_013709892.1;XP_013709893.1;XP_013709894.1;XP_013715992.1;XP_013716345.1;XP_013716346.1;XP_013726734.1;XP_013726736.1;XP_013748780.2;XP_022547311.1;XP_022547312.1;XP_022548520.1;XP_022554503.1;XP_022554504.1;XP_022556139.1;XP_022556140.1;XP_022576298.1
_GYVASNSKDDPAK_.2	XP_013641128.1;XP_013642301.1;XP_013657576.1;XP_013682170.1;XP_013695916.1;XP_013695918.1;XP_013696612.1;XP_013709892.1;XP_013709893.1;XP_013709894.1;XP_013715992.1;XP_013716345.1;XP_013716346.1;XP_013726734.1;XP_013726736.1;XP_013748780.2;XP_022547311.1;XP_022547312.1;XP_022548520.1;XP_022554503.1;XP_022554504.1;XP_022556139.1;XP_022556140.1;XP_022576298.1
_TFVVEETEK_.2	XP_013641133.1;XP_013711962.1;XP_022576297.1
_VEIHSYPTFK_.2	XP_013641133.1;XP_013711962.1;XP_022576297.1
_VEIHSYPTFK_.3	XP_013641133.1;XP_013711962.1;XP_022576297.1
_EGLLQLPSDK_.2	XP_013641139.1;XP_013641141.1;XP_022576290.1;XP_022576291.1;XP_022576292.1
_EGLLQLPSDK_.1	XP_013641139.1;XP_013641141.1;XP_022576290.1;XP_022576291.1;XP_022576292.1
_QMGLTDQDIVALSGAHTLGR_.3	XP_013641139.1;XP_013641141.1;XP_022576290.1;XP_022576291.1;XP_022576292.1
_QMGLTDQDIVALSGAHTLGR_.2	XP_013641139.1;XP_013641141.1;XP_022576290.1;XP_022576291.1;XP_022576292.1
_QM[Oxidation (M)]GLTDQDIVALSGAHTLGR_.3	XP_013641139.1;XP_013641141.1;XP_022576290.1;XP_022576291.1;XP_022576292.1
_NYPAVSEEYQK_.2	XP_013641139.1;XP_013641141.1;XP_022576290.1;XP_022576291.1;XP_022576292.1
_EQFPTISHADFHQLAGVVAVEVTGGPEIPFHPGR_.4	XP_013641139.1;XP_013641141.1;XP_022576290.1;XP_022576291.1;XP_022576292.1
_EQFPTISHADFHQLAGVVAVEVTGGPEIPFHPGR_.5	XP_013641139.1;XP_013641141.1;XP_022576290.1;XP_022576291.1;XP_022576292.1
_FDDELAHGANNGLHIALR_.4	XP_013641139.1;XP_013641141.1;XP_022576290.1;XP_022576291.1;XP_022576292.1
_FDDELAHGANNGLHIALR_.3	XP_013641139.1;XP_013641141.1;XP_022576290.1;XP_022576291.1;XP_022576292.1
_DNIQGITKPAIR_.3	XP_013641146.1;XP_013641159.1;XP_013642542.1;XP_013647689.1;XP_013657574.1;XP_013661167.1;XP_013676426.1;XP_013678307.1;XP_013680780.1;XP_013680787.1;XP_013681707.1;XP_013682107.1;XP_013689098.1;XP_013691794.1;XP_013695902.1;XP_013699203.1;XP_013702039.1;XP_013708064.1;XP_013708232.1;XP_013716269.1;XP_013723951.1;XP_013729484.1;XP_013732634.1;XP_013733729.1;XP_013734919.1;XP_013738370.1;XP_013744…
_DNIQGITKPAIR_.2	XP_013641146.1;XP_013641159.1;XP_013642542.1;XP_013647689.1;XP_013657574.1;XP_013661167.1;XP_013676426.1;XP_013678307.1;XP_013680780.1;XP_013680787.1;XP_013681707.1;XP_013682107.1;XP_013689098.1;XP_013691794.1;XP_013695902.1;XP_013699203.1;XP_013702039.1;XP_013708064.1;XP_013708232.1;XP_013716269.1;XP_013723951.1;XP_013729484.1;XP_013732634.1;XP_013733729.1;XP_013734919.1;XP_013738370.1;XP_013744…
_DAVTYTEHAR_.2	XP_013641146.1;XP_013641159.1;XP_013642542.1;XP_013647689.1;XP_013657574.1;XP_013661167.1;XP_013676426.1;XP_013678307.1;XP_013680780.1;XP_013680787.1;XP_013681707.1;XP_013682107.1;XP_013689098.1;XP_013691794.1;XP_013695902.1;XP_013699203.1;XP_013702039.1;XP_013708064.1;XP_013708232.1;XP_013716269.1;XP_013723951.1;XP_013729484.1;XP_013732634.1;XP_013733729.1;XP_013734919.1;XP_013738370.1;XP_013744…
_DAVTYTEHAR_.3	XP_013641146.1;XP_013641159.1;XP_013642542.1;XP_013647689.1;XP_013657574.1;XP_013661167.1;XP_013676426.1;XP_013678307.1;XP_013680780.1;XP_013680787.1;XP_013681707.1;XP_013682107.1;XP_013689098.1;XP_013691794.1;XP_013695902.1;XP_013699203.1;XP_013702039.1;XP_013708064.1;XP_013708232.1;XP_013716269.1;XP_013723951.1;XP_013729484.1;XP_013732634.1;XP_013733729.1;XP_013734919.1;XP_013738370.1;XP_013744…
_TLYGFGG_.1	XP_013641146.1;XP_013641159.1;XP_013642542.1;XP_013647689.1;XP_013657574.1;XP_013661167.1;XP_013676426.1;XP_013678307.1;XP_013680780.1;XP_013680787.1;XP_013681707.1;XP_013682107.1;XP_013689098.1;XP_013691794.1;XP_013695902.1;XP_013699203.1;XP_013702039.1;XP_013708064.1;XP_013708232.1;XP_013716269.1;XP_013723951.1;XP_013729484.1;XP_013732634.1;XP_013733729.1;XP_013734919.1;XP_013738370.1;XP_013744…
_DNIQGITK_.2	XP_013641146.1;XP_013641159.1;XP_013642542.1;XP_013647689.1;XP_013657574.1;XP_013661167.1;XP_013676426.1;XP_013678307.1;XP_013680780.1;XP_013680787.1;XP_013681707.1;XP_013682107.1;XP_013689098.1;XP_013691794.1;XP_013695902.1;XP_013699203.1;XP_013702039.1;XP_013708064.1;XP_013708232.1;XP_013716269.1;XP_013723951.1;XP_013729484.1;XP_013732634.1;XP_013733729.1;XP_013734919.1;XP_013738370.1;XP_013744…
_DNIQGITK_.1	XP_013641146.1;XP_013641159.1;XP_013642542.1;XP_013647689.1;XP_013657574.1;XP_013661167.1;XP_013676426.1;XP_013678307.1;XP_013680780.1;XP_013680787.1;XP_013681707.1;XP_013682107.1;XP_013689098.1;XP_013691794.1;XP_013695902.1;XP_013699203.1;XP_013702039.1;XP_013708064.1;XP_013708232.1;XP_013716269.1;XP_013723951.1;XP_013729484.1;XP_013732634.1;XP_013733729.1;XP_013734919.1;XP_013738370.1;XP_013744…
_ISGLIYEETR_.2	XP_013641146.1;XP_013641159.1;XP_013642542.1;XP_013647689.1;XP_013657574.1;XP_013661167.1;XP_013676426.1;XP_013678307.1;XP_013680780.1;XP_013680787.1;XP_013681707.1;XP_013682107.1;XP_013689098.1;XP_013691794.1;XP_013695902.1;XP_013699203.1;XP_013702039.1;XP_013708064.1;XP_013708232.1;XP_013716269.1;XP_013723951.1;XP_013729484.1;XP_013732634.1;XP_013733729.1;XP_013734919.1;XP_013738370.1;XP_013744…
_ISGLIYEETR_.1	XP_013641146.1;XP_013641159.1;XP_013642542.1;XP_013647689.1;XP_013657574.1;XP_013661167.1;XP_013676426.1;XP_013678307.1;XP_013680780.1;XP_013680787.1;XP_013681707.1;XP_013682107.1;XP_013689098.1;XP_013691794.1;XP_013695902.1;XP_013699203.1;XP_013702039.1;XP_013708064.1;XP_013708232.1;XP_013716269.1;XP_013723951.1;XP_013729484.1;XP_013732634.1;XP_013733729.1;XP_013734919.1;XP_013738370.1;XP_013744…
_IFLENVIR_.2	XP_013641146.1;XP_013641159.1;XP_013642542.1;XP_013647689.1;XP_013657574.1;XP_013661167.1;XP_013676426.1;XP_013678307.1;XP_013680780.1;XP_013680787.1;XP_013681707.1;XP_013682107.1;XP_013689098.1;XP_013691794.1;XP_013695902.1;XP_013699203.1;XP_013702039.1;XP_013708064.1;XP_013708232.1;XP_013716269.1;XP_013723951.1;XP_013729484.1;XP_013732634.1;XP_013733729.1;XP_013734919.1;XP_013738370.1;XP_013744…
_IFLENVIR_.1	XP_013641146.1;XP_013641159.1;XP_013642542.1;XP_013647689.1;XP_013657574.1;XP_013661167.1;XP_013676426.1;XP_013678307.1;XP_013680780.1;XP_013680787.1;XP_013681707.1;XP_013682107.1;XP_013689098.1;XP_013691794.1;XP_013695902.1;XP_013699203.1;XP_013702039.1;XP_013708064.1;XP_013708232.1;XP_013716269.1;XP_013723951.1;XP_013729484.1;XP_013732634.1;XP_013733729.1;XP_013734919.1;XP_013738370.1;XP_013744…
_TVTAMDVVYALK_.2	XP_013641146.1;XP_013641159.1;XP_013642542.1;XP_013647689.1;XP_013657574.1;XP_013661167.1;XP_013676426.1;XP_013678307.1;XP_013680780.1;XP_013680787.1;XP_013681707.1;XP_013682107.1;XP_013689098.1;XP_013691794.1;XP_013695902.1;XP_013699203.1;XP_013702039.1;XP_013708064.1;XP_013708232.1;XP_013716269.1;XP_013723951.1;XP_013729484.1;XP_013732634.1;XP_013733729.1;XP_013734919.1;XP_013738370.1;XP_013744…
_TVTAMDVVYALK_.3	XP_013641146.1;XP_013641159.1;XP_013642542.1;XP_013647689.1;XP_013657574.1;XP_013661167.1;XP_013676426.1;XP_013678307.1;XP_013680780.1;XP_013680787.1;XP_013681707.1;XP_013682107.1;XP_013689098.1;XP_013691794.1;XP_013695902.1;XP_013699203.1;XP_013702039.1;XP_013708064.1;XP_013708232.1;XP_013716269.1;XP_013723951.1;XP_013729484.1;XP_013732634.1;XP_013733729.1;XP_013734919.1;XP_013738370.1;XP_013744…
_TVTAM[Oxidation (M)]DVVYALK_.2	XP_013641146.1;XP_013641159.1;XP_013642542.1;XP_013647689.1;XP_013657574.1;XP_013661167.1;XP_013676426.1;XP_013678307.1;XP_013680780.1;XP_013680787.1;XP_013681707.1;XP_013682107.1;XP_013689098.1;XP_013691794.1;XP_013695902.1;XP_013699203.1;XP_013702039.1;XP_013708064.1;XP_013708232.1;XP_013716269.1;XP_013723951.1;XP_013729484.1;XP_013732634.1;XP_013733729.1;XP_013734919.1;XP_013738370.1;XP_013744…
_TVTAMDVVYALKR_.3	XP_013641146.1;XP_013641159.1;XP_013642542.1;XP_013647689.1;XP_013657574.1;XP_013661167.1;XP_013676426.1;XP_013678307.1;XP_013680780.1;XP_013680787.1;XP_013681707.1;XP_013682107.1;XP_013689098.1;XP_013691794.1;XP_013695902.1;XP_013699203.1;XP_013702039.1;XP_013708064.1;XP_013708232.1;XP_013716269.1;XP_013723951.1;XP_013729484.1;XP_013732634.1;XP_013733729.1;XP_013734919.1;XP_013738370.1;XP_013744…
_EIEGWTAR_.2	XP_013641158.1;XP_013657568.1;XP_013681008.1;XP_013681015.1;XP_013681020.1;XP_013681028.1;XP_013681034.1;XP_013682121.1;XP_013707876.1;XP_013708116.1;XP_013708117.1;XP_013708137.1;XP_013708138.1;XP_013716268.1;XP_022570271.1;XP_022571440.1;XP_022576286.1
_C[Carbamidomethyl (C)]GVISPR_.2	XP_013641158.1;XP_013657568.1;XP_013681008.1;XP_013681015.1;XP_013681020.1;XP_013681028.1;XP_013681034.1;XP_013682121.1;XP_013707876.1;XP_013708116.1;XP_013708117.1;XP_013708137.1;XP_013708138.1;XP_013716268.1;XP_022570271.1;XP_022571440.1;XP_022576286.1
_ISVLNDALK_.2	XP_013641158.1;XP_013657568.1;XP_013681008.1;XP_013681015.1;XP_013681020.1;XP_013681028.1;XP_013681034.1;XP_013682121.1;XP_013707876.1;XP_013708116.1;XP_013708117.1;XP_013708137.1;XP_013708138.1;XP_013716268.1;XP_022570271.1;XP_022571440.1;XP_022576286.1
_ISVLNDALK_.1	XP_013641158.1;XP_013657568.1;XP_013681008.1;XP_013681015.1;XP_013681020.1;XP_013681028.1;XP_013681034.1;XP_013682121.1;XP_013707876.1;XP_013708116.1;XP_013708117.1;XP_013708137.1;XP_013708138.1;XP_013716268.1;XP_022570271.1;XP_022571440.1;XP_022576286.1
_QFGYIVLTTSAGIMDHEEAR_.3	XP_013641158.1;XP_013657568.1;XP_013681008.1;XP_013681015.1;XP_013681020.1;XP_013681028.1;XP_013681034.1;XP_013682121.1;XP_013707876.1;XP_013708116.1;XP_013708117.1;XP_013708137.1;XP_013708138.1;XP_013716268.1;XP_022570271.1;XP_022571440.1;XP_022576286.1
_QFGYIVLTTSAGIMDHEEAR_.2	XP_013641158.1;XP_013657568.1;XP_013681008.1;XP_013681015.1;XP_013681020.1;XP_013681028.1;XP_013681034.1;XP_013682121.1;XP_013707876.1;XP_013708116.1;XP_013708117.1;XP_013708137.1;XP_013708138.1;XP_013716268.1;XP_022570271.1;XP_022571440.1;XP_022576286.1
_HGYIGEFEYVDDHR_.3	XP_013641158.1;XP_013657568.1;XP_013681008.1;XP_013681015.1;XP_013681020.1;XP_013681028.1;XP_013681034.1;XP_013682121.1;XP_013707876.1;XP_013708116.1;XP_013708117.1;XP_013708137.1;XP_013708138.1;XP_013716268.1;XP_022570271.1;XP_022571440.1;XP_022576286.1
_FLEAISTGAAGSK_.2	XP_013641161.1
_DLGIC[Carbamidomethyl (C)]LNEC[Carbamidomethyl (C)]QR_.2	XP_013641161.1
_IGWIGTGVMGR_.2	XP_013641161.1
_SASSAGC[Carbamidomethyl (C)]FSVDAPVSGGDLGAK_.2	XP_013641161.1
_LSIFAGGDEATVK_.2	XP_013641161.1
_SDPISPSNTR_.2	XP_013641161.1
_RLDPLFR_.2	XP_013641161.1
_LLILDESDEMLSR_.2	XP_013641162.1;XP_013641170.1;XP_013648069.1;XP_013721298.1;XP_022556399.1;XP_022572192.1
_VLITTDVWAR_.2	XP_013641162.1;XP_013641170.1;XP_013648069.1;XP_013721298.1;XP_022556399.1;XP_022572192.1
_EVQALILSPTR_.2	XP_013641162.1;XP_013641170.1;XP_013648069.1;XP_013721298.1;XP_022556399.1;XP_022572192.1
_KVDWLSEK_.2	XP_013641162.1;XP_013641170.1;XP_013648069.1;XP_013721298.1;XP_022556399.1;XP_022572192.1
_DVIAQAQSGTGK_.2	XP_013641162.1;XP_013641170.1;XP_013648069.1;XP_013721298.1;XP_022556399.1;XP_022572192.1
_DEIMNQFR_.2	XP_013641162.1;XP_013641170.1;XP_013648069.1;XP_013721298.1;XP_022556399.1;XP_022572192.1
_YLPPDLQVC[Carbamidomethyl (C)]LVSATLPHEILEMTSK_.3	XP_013641162.1;XP_013641170.1;XP_013648069.1;XP_013721298.1;XP_022556399.1;XP_022572192.1
_GVYEYGFEKPSAIQQR_.2	XP_013641162.1;XP_013641170.1;XP_013648069.1;XP_013721298.1;XP_022556399.1;XP_022572192.1
_GVYEYGFEKPSAIQQR_.3	XP_013641162.1;XP_013641170.1;XP_013648069.1;XP_013721298.1;XP_022556399.1;XP_022572192.1
_TNNFTVSSMHGDMPQK_.3	XP_013641162.1;XP_013641170.1;XP_013648069.1;XP_013721298.1;XP_022556399.1;XP_022572192.1
_LVFETTEGIEPITNFNDMGIK_.2	XP_013641162.1;XP_013641170.1;XP_013648069.1;XP_013721298.1;XP_022556399.1;XP_022572192.1
_LVFETTEGIEPITNFNDMGIK_.3	XP_013641162.1;XP_013641170.1;XP_013648069.1;XP_013721298.1;XP_022556399.1;XP_022572192.1
_KGVAINFVK_.2	XP_013641162.1;XP_013641170.1;XP_013648069.1;XP_013721298.1;XP_022556399.1;XP_022572192.1
_ADVPEAIEAISK_.2	XP_013641163.1;XP_022560907.1
_GSSADTSGLALILVDK_.2	XP_013641163.1;XP_022560907.1
_SPLTSLTK_.2	XP_013641163.1;XP_022560907.1
_ETPDFNLC[Carbamidomethyl (C)]VSLLDSDPR_.2	XP_013641163.1;XP_022560907.1
_FGEDGVIDAGVEAAVC[Carbamidomethyl (C)]EGEFK_.2	XP_013641163.1;XP_022560907.1
_TPFTSGLDLEK_.2	XP_013641165.1
_VPGVVYTHPEVASVGK_.3	XP_013641165.1
_VPGVVYTHPEVASVGK_.2	XP_013641165.1
_VVSVDASGDGVK_.2	XP_013641165.1
_IVSSTGALSLSEVPK_.2	XP_013641165.1
_AIDNAEGLVK_.2	XP_013641165.1
_AIDNAEGLVK_.1	XP_013641165.1
_LGSEVTVVEFAGDIVPSMDGEIR_.3	XP_013641165.1
_KIVSSTGALSLSEVPK_.3	XP_013641165.1
_KIVSSTGALSLSEVPK_.2	XP_013641165.1
_EAAMATYDKPIHI_.2	XP_013641165.1
_EAAMATYDKPIHI_.3	XP_013641165.1
_LASVEVDLPAMLAQK_.2	XP_013641165.1
_TSLLDDFAYYENR_.2	XP_013641168.1;XP_013702234.1;XP_013702236.1;XP_013702237.1;XP_022560504.1;XP_022560505.1;XP_022560506.1;XP_022576280.1;XP_022576281.1
_LQSAYEDAQR_.2	XP_013641168.1;XP_013702234.1;XP_013702236.1;XP_013702237.1;XP_022560504.1;XP_022560505.1;XP_022560506.1;XP_022576280.1;XP_022576281.1
_IADQTGVNQDEDGVK_.2	XP_013641172.1;XP_013646488.1
_WEAGQVLAR_.2	XP_013641181.2;XP_013641183.1;XP_013641185.1
_TLLGSEGFR_.2	XP_013641181.2;XP_013641183.1;XP_013641185.1
_FSQEIPPTPGQPTK_.2	XP_013641181.2;XP_013641183.1;XP_013641185.1
_SSGNFC[Carbamidomethyl (C)]TQC[Carbamidomethyl (C)]EAEGFR_.2	XP_013641181.2;XP_013641183.1;XP_013641185.1
_IWTPAEDLPK_.2	XP_013641181.2;XP_013641183.1;XP_013641185.1
_FLGDIVVQLDK_.2	XP_013641181.2;XP_013641183.1;XP_013641185.1
_STEAYVFDHPNMAR_.3	XP_013641181.2;XP_013641183.1;XP_013641185.1
_STEAYVFDHPNMAR_.2	XP_013641181.2;XP_013641183.1;XP_013641185.1
_DWFQLSLK_.2	XP_013641181.2;XP_013641183.1;XP_013641185.1
_DQEFSSDMGSR_.2	XP_013641181.2;XP_013641183.1;XP_013641185.1
_VDTDLSDDDLFFLLAHDSDEFNR_.3	XP_013641181.2;XP_013641183.1;XP_013641185.1
_VYSLIGGFC[Carbamidomethyl (C)]GSPVNFHAK_.3	XP_013641181.2;XP_013641183.1;XP_013641185.1
_INPQVASR_.2	XP_013641181.2;XP_013641183.1;XP_013641185.1
_EGDYQLDSR_.2	XP_013641181.2;XP_013641183.1;XP_013641185.1
_SATNLTDQFAALAALAQNPGK_.3	XP_013641181.2;XP_013641183.1;XP_013641185.1
[truncated: 36,805 more rows]
