# Supplementary material for: Comparative proteomics analysis reveals the molecular mechanism of enhanced cold tolerance through ROS scavenging in winter rapeseed (Brassica napus L.)
Source: PLoS One. 2021 Jan 12;16(1):e0243292. doi: 10.1371/journal.pone.0243292 (PMC7802968; doi:10.1371/journal.pone.0243292)
Supplement: S2 Table — (XLSX) [file pone.0243292.s002.xlsx]

## Sheet: Sheet1
NST0_NFT0(1978)	NS1_NFT1(1235)	NS2_NFT2(1543)
XP_013678641.1	XP_013699615.1	XP_013699615.1
XP_022557178.1	XP_013671601.1	XP_013749715.1
XP_013668203.1	NP_001303119.1	NP_001302819.1
XP_013668394.1	XP_013737923.1	XP_013702285.1
XP_022557184.1	XP_013737926.1	XP_013678641.1
YP_005089978.1	XP_013749715.1	NP_001303119.1
XP_013655876.1	XP_013697557.1	XP_013737923.1
XP_013671139.1	XP_013667565.1	XP_013737926.1
XP_013717432.1	XP_013683042.1	XP_013734599.2
XP_013737522.1	XP_013649282.1	XP_013734600.2
XP_022573820.1	XP_022559572.1	XP_013734601.2
XP_013701477.1	XP_013671291.1	XP_013641012.1
XP_013701478.1	XP_013748399.1	XP_013711566.1
YP_005089952.1	XP_022568273.1	XP_013656015.1
XP_013748326.1	XP_013666483.1	XP_013744418.1
XP_013650237.1	XP_013672989.1	XP_013723422.1
XP_013650239.1	XP_013641880.1	XP_013644078.1
XP_013650240.1	XP_022547909.1	XP_013691954.1
XP_022556932.1	XP_013656566.1	XP_022560625.1
XP_013641012.1	XP_013653172.1	XP_013649773.1
XP_013711566.1	XP_013656338.1	XP_013641401.1
XP_013671601.1	XP_013656328.1	XP_013743544.1
XP_013738229.1	XP_013702285.1	XP_013743545.1
YP_005089932.1	XP_013649537.1	XP_013671601.1
XP_022560625.1	XP_013664076.1	XP_013697557.1
XP_013737080.1	XP_013647828.1	XP_013672989.1
XP_013649252.1	XP_022555585.1	XP_013687987.1
XP_013702285.1	XP_013697136.1	XP_013667565.1
XP_013719766.1	XP_013691954.1	XP_013683042.1
XP_013719767.1	XP_013640160.1	XP_013676519.1
XP_022554996.1	XP_022576095.1	XP_013649650.1
XP_013672929.1	XP_013684875.1	XP_013642358.1
XP_013672930.1	XP_013736356.1	XP_022543080.1
XP_013736900.1	XP_013736518.1	XP_013648404.1
XP_013697557.1	XP_013661356.1	XP_013707055.1
XP_013641701.1	XP_013677883.1	XP_013743024.1
XP_013662224.1	XP_013640777.1	XP_013743025.1
XP_013711675.1	XP_013653302.1	XP_013648011.1
XP_013688154.1	XP_013664243.1	XP_013643816.1
XP_013688155.1	XP_013664244.1	XP_013656328.1
XP_013694428.1	XP_022550217.1	XP_013657455.1
XP_013670635.1	XP_013656015.1	XP_013748326.1
XP_013662381.1	XP_013744418.1	XP_013643552.1
NP_001302944.1	XP_013687987.1	XP_013696441.1
XP_013686781.1	XP_013668131.1	XP_013708910.1
XP_013728290.1	XP_013729615.1	XP_013664312.1
XP_013696441.1	XP_013723782.1	XP_013666483.1
XP_013708910.1	XP_013694428.1	XP_013698325.1
XP_013719773.1	XP_013644078.1	XP_013672938.1
NP_001303131.1	XP_013731561.1	XP_013736893.1
XP_013681451.1	XP_013723861.1	XP_022563954.1
XP_013701720.1	XP_013744395.1	XP_013696841.1
XP_013656566.1	XP_013685704.1	XP_013742908.1
XP_013653302.1	XP_013730317.1	XP_013727429.1
XP_022545870.1	XP_013730318.1	XP_013737924.1
XP_013667929.1	XP_013730319.1	XP_013653302.1
XP_013679689.1	XP_013643552.1	XP_013644308.1
XP_013679691.1	XP_013640865.1	XP_013729615.1
XP_013728230.1	XP_013720668.1	XP_013664243.1
XP_022554344.1	XP_013749098.1	XP_013664244.1
XP_022554345.1	XP_022552952.1	XP_022550217.1
XP_022557351.1	XP_013648404.1	XP_013735866.1
XP_022557352.1	XP_013707055.1	XP_013677883.1
XP_022567185.1	XP_013743024.1	XP_013656566.1
XP_013643816.1	XP_013743025.1	XP_013737080.1
XP_013644620.1	XP_013649650.1	XP_013648158.1
XP_013644625.1	NP_001302819.1	XP_013736124.1
XP_013677556.1	XP_022543520.1	XP_013702935.1
XP_013697121.1	XP_013692766.1	XP_013727053.1
XP_013697776.1	XP_013659194.1	YP_005089998.1
XP_013697783.1	XP_013676948.1	YP_005090012.1
XP_013725078.1	XP_022564892.1	XP_013686285.1
XP_013725079.1	XP_013675720.1	XP_013697136.1
XP_013723422.1	XP_013720130.1	XP_013642766.1
XP_013675720.1	XP_013743544.1	XP_013744916.1
XP_013749715.1	XP_013743545.1	XP_013660994.2
XP_013687417.1	XP_013688602.1	XP_013654072.1
XP_013667565.1	XP_013746576.1	XP_013655824.1
XP_013683042.1	XP_013718039.2	XP_013726187.1
XP_013648532.1	XP_013676527.1	XP_013672414.1
XP_013648288.1	XP_013676530.1	XP_013672415.1
XP_013653435.1	XP_013750311.1	XP_022560872.1
XP_013653446.1	XP_013653705.1	XP_013644946.1
XP_013642766.1	XP_022544605.1	XP_013652986.1
NP_001303102.1	XP_013714288.1	XP_013652989.1
XP_022575205.1	XP_013714289.1	XP_022560825.1
XP_013672341.1	XP_013714290.1	XP_022560827.1
XP_013750957.1	XP_022565851.1	XP_013692766.1
XP_013734157.1	XP_022565852.1	XP_013749296.1
XP_013742763.1	XP_022565853.1	XP_022557178.1
XP_013653172.1	XP_013730273.1	XP_013685765.1
YP_005089951.1	XP_013721245.1	XP_013688571.1
NP_001303193.1	XP_013644950.1	XP_013697300.1
XP_013686749.1	XP_013726187.1	XP_013664076.1
XP_013686750.1	XP_013657312.1	XP_013640352.1
XP_022556032.1	XP_013677853.1	XP_022545757.1
XP_022559572.1	XP_013643744.1	XP_013671752.1
XP_013647828.1	XP_013643745.1	XP_013742629.1
XP_022555585.1	XP_013663089.1	XP_013692389.1
XP_013662360.1	XP_013706621.1	XP_022556989.1
XP_013667732.1	XP_013727730.2	XP_022556990.1
XP_013681302.1	XP_013642922.1	XP_013727263.1
XP_013728160.1	XP_013642923.1	XP_022572664.1
XP_022571109.1	YP_005090009.1	XP_022572665.1
XP_013667449.1	XP_013734599.2	XP_022572666.1
XP_013681211.1	XP_013734600.2	NP_001302741.1
XP_022566668.1	XP_013734601.2	XP_013653414.1
XP_013701631.1	XP_013672414.1	XP_013684075.1
XP_013692747.1	XP_013672415.1	XP_013695013.1
XP_013686243.1	XP_022560872.1	XP_013723782.1
XP_013682032.1	XP_013718226.1	XP_013732339.1
XP_013730577.1	XP_013749022.1	XP_022554621.1
XP_013732339.1	XP_022572748.1	XP_013722304.1
XP_013660541.1	XP_013707079.1	XP_013722305.1
XP_013660667.1	XP_013653435.1	XP_013714517.1
XP_013720130.1	XP_013653446.1	XP_013718039.2
XP_013660693.1	XP_013650057.1	XP_013738639.1
XP_013657298.1	XP_013723930.1	XP_013649854.1
XP_013677010.1	XP_013667933.1	XP_013733524.1
XP_013648223.1	XP_013667934.1	XP_013676274.1
XP_022563899.1	XP_013695223.1	XP_013714392.1
XP_013648158.1	XP_013732339.1	XP_013714393.1
XP_013736124.1	XP_013706679.1	XP_013702251.1
XP_013656862.1	XP_013707141.1	XP_013702253.1
XP_013663243.1	XP_013707240.1	XP_013678799.1
XP_013687987.1	XP_013734088.1	XP_013691772.1
XP_013649598.1	XP_013661385.1	XP_013641701.1
XP_013701894.1	XP_013688505.1	XP_013662224.1
XP_013669099.1	XP_022565834.1	XP_013711675.1
XP_022547909.1	XP_013692389.1	XP_013662853.1
XP_013684347.1	NP_001302986.1	XP_013727730.2
XP_013684351.1	XP_013672621.1	XP_013653435.1
XP_022555090.1	XP_013656434.1	XP_013653446.1
XP_013727730.2	XP_013735210.1	NP_001302907.1
XP_013652986.1	XP_022550206.1	XP_013722749.2
XP_013652989.1	XP_013720900.1	XP_013692747.1
XP_013649537.1	XP_013720908.1	XP_013728290.1
XP_013657455.1	XP_022558045.1	XP_013662260.1
YP_005089938.1	XP_013662853.1	XP_013702203.1
XP_013656328.1	XP_013642638.1	NP_001302836.1
XP_013648530.1	XP_013689751.1	XP_013663243.1
XP_013706563.1	XP_013719772.1	XP_013659194.1
XP_022567384.1	XP_013736415.1	XP_013676948.1
XP_022567385.1	XP_013664035.2	XP_022564892.1
XP_022567386.1	XP_013747676.1	XP_013642638.1
XP_013692728.1	XP_013722680.1	XP_013660089.1
XP_013741919.1	XP_013735310.1	XP_013712491.1
XP_013647975.1	XP_013641879.1	XP_013655826.1
XP_013702120.1	XP_013685900.1	XP_013721366.1
XP_013705553.1	XP_013750870.1	NP_001303064.1
XP_013705554.1	XP_013750872.1	XP_022550696.1
XP_013706228.1	XP_013729265.1	XP_013696822.1
XP_013706230.1	XP_013729266.1	XP_013656623.1
XP_013711317.1	XP_013648446.1	XP_013685711.1
XP_013732968.1	XP_013748867.1	XP_013715470.1
XP_013656015.1	XP_013664312.1	XP_013642922.1
XP_013744418.1	XP_013725159.1	XP_013642923.1
XP_013648219.1	XP_022572354.1	XP_013749022.1
XP_013697043.1	XP_022572355.1	XP_013721245.1
XP_013696856.1	XP_013686169.1	XP_013642695.1
XP_013722680.1	XP_013686170.1	XP_022543208.1
XP_013735310.1	XP_013722304.1	XP_013697701.1
XP_013649854.1	XP_013722305.1	XP_013667315.1
XP_013643744.1	XP_013656048.1	XP_013736399.1
XP_013643745.1	XP_013680432.1	XP_022565859.1
XP_013663089.1	XP_013696768.1	YP_005089965.1
XP_013706621.1	XP_013656382.1	XP_013682277.1
XP_013702935.1	XP_022550696.1	XP_013682278.1
XP_013679971.1	XP_013734064.1	XP_013731208.1
XP_013640352.1	XP_013666459.1	XP_013731212.1
XP_013731809.1	XP_013666460.1	XP_022570787.1
XP_013683790.1	XP_013735866.1	XP_022570788.1
XP_013706411.1	XP_013672677.1	XP_013648446.1
XP_013661356.1	XP_013729017.1	XP_013743820.1
NP_001302836.1	XP_013715470.1	XP_013641388.1
XP_013731611.1	XP_013743820.1	XP_013739673.1
XP_013748535.1	XP_013693729.1	XP_022550465.1
XP_013744115.1	XP_013693733.1	XP_013701632.1
XP_013650270.1	XP_013649375.1	XP_013663370.1
XP_022560994.1	XP_013702199.1	XP_022563865.1
XP_013677751.1	XP_013648411.1	XP_013685097.1
XP_013677752.1	XP_013726701.1	XP_013685098.1
XP_013748864.1	XP_013726702.1	XP_013685099.1
XP_013665689.1	XP_013726703.1	XP_013698070.2
XP_013657362.1	XP_013743019.1	XP_013710050.1
XP_013685642.1	XP_022545671.1	XP_013710758.1
XP_013644308.1	XP_013655680.1	XP_013716731.1
XP_013661928.1	XP_013655681.1	XP_013749430.1
XP_013682570.1	XP_013676455.2	XP_022547023.1
XP_013682571.1	XP_022551762.1	XP_013692751.1
XP_013749583.1	XP_013719621.1	XP_013692752.1
XP_013650180.1	XP_022556750.1	XP_013692753.1
XP_013670803.1	XP_022556752.1	XP_013728005.1
XP_013679459.1	XP_013711106.1	XP_013684498.1
XP_013643865.1	XP_013701614.1	XP_022572223.1
XP_013663076.1	XP_013701943.1	XP_013660693.1
XP_013677661.1	XP_013653400.1	XP_022554279.1
XP_013723543.1	XP_013666512.1	XP_013707648.1
XP_013729665.1	NP_001302836.1	XP_013750430.1
XP_013729670.1	XP_013693090.1	XP_013732029.1
XP_013750763.1	XP_013693091.1	XP_013715086.1
XP_022543455.1	XP_022559372.1	XP_013697061.1
XP_022563267.1	XP_022559373.1	XP_013697543.1
XP_022568417.1	XP_022559374.1	XP_013660710.1
XP_013672414.1	XP_013663243.1	XP_013748864.1
XP_013672415.1	XP_013692578.1	XP_013728595.1
XP_022560872.1	XP_013725169.2	XP_022558045.1
XP_013697047.1	XP_022554621.1	XP_013731561.1
XP_013697048.1	XP_013683800.1	XP_013725327.1
YP_005089941.1	XP_022554868.1	XP_022569263.1
XP_013731561.1	XP_013653633.1	XP_013678765.1
XP_013676326.1	XP_013707648.1	XP_013707608.1
XP_013697744.1	XP_013750430.1	XP_013707656.1
XP_013726597.1	XP_013648674.1	XP_013714880.1
XP_013733809.1	XP_013663242.1	XP_013640411.1
XP_013737210.1	XP_013685292.1	XP_022576208.1
XP_013737322.1	XP_013744215.1	XP_013668121.1
XP_013737344.1	XP_013744266.1	XP_013648532.1
XP_013737701.1	XP_013728797.1	XP_013722680.1
XP_013742011.1	XP_013728798.1	XP_013735310.1
XP_022550562.1	XP_013706654.1	XP_013747676.1
XP_022562678.1	XP_022554279.1	XP_022571225.1
YP_005089960.1	XP_013640617.1	XP_013641074.1
XP_013655465.1	XP_022560108.1	XP_013710668.1
XP_013697061.1	XP_022557221.1	XP_022560108.1
XP_013697543.1	XP_013672859.1	XP_013672621.1
XP_013721366.1	XP_013737190.1	XP_013713127.1
XP_013671769.1	XP_013737330.1	XP_013691094.1
XP_013644549.1	XP_013670409.1	XP_013661393.1
XP_013696049.1	XP_013730250.1	XP_013688517.1
XP_013697569.1	XP_013727429.1	XP_013647774.1
XP_013641165.1	XP_013737924.1	XP_022553057.1
XP_013647892.1	XP_013695640.1	XP_013707373.1
XP_013724383.1	XP_013695641.1	XP_013719625.1
XP_013663277.1	XP_013723237.1	XP_013649537.1
XP_013663442.1	XP_013723238.1	XP_013714288.1
XP_013687799.1	XP_013643824.1	XP_013714289.1
XP_022551037.1	XP_013735986.1	XP_013714290.1
XP_022551725.1	XP_013659948.1	XP_022565851.1
XP_013688255.1	XP_013655826.1	XP_022565852.1
XP_013725824.1	XP_013722211.1	XP_022565853.1
XP_013734831.1	XP_013738757.1	XP_013693729.1
XP_013734832.1	XP_013693509.1	XP_013693733.1
XP_013748211.1	XP_013687355.1	XP_013685900.1
XP_013748212.1	XP_013714799.1	XP_013697481.1
XP_013749684.1	XP_013647837.1	XP_013707230.1
XP_022550813.1	XP_013647838.1	XP_022548997.1
XP_022575372.1	XP_022570882.1	XP_022548998.1
YP_005089990.1	XP_013649913.1	XP_022548999.1
XP_013643552.1	XP_013748902.1	XP_013729642.1
XP_013652766.1	NP_001303048.1	XP_013729647.1
XP_013663665.1	XP_022566766.1	XP_013734009.1
XP_013663671.1	XP_013687982.1	XP_022573636.1
XP_013677060.1	XP_013686009.1	XP_013662158.2
XP_013677181.1	XP_013691883.1	XP_013666512.1
XP_013686022.1	XP_013692450.2	XP_013697560.1
XP_013700623.1	XP_013655411.1	XP_013723824.1
XP_013700690.1	XP_013711607.1	XP_013670409.1
XP_013703171.1	XP_013711608.1	XP_013730250.1
XP_013707928.1	XP_022544870.1	XP_013659948.1
XP_013707929.1	XP_013712747.1	XP_013706654.1
XP_013711498.1	XP_013642117.1	XP_013660851.1
XP_013711500.1	XP_013671159.1	XP_013737456.1
XP_013728080.1	XP_013660851.1	XP_013644446.1
XP_013728081.1	XP_013737456.1	XP_013644616.1
XP_013732278.1	NP_001303064.1	XP_013734752.1
XP_022543753.1	XP_013732031.1	XP_013730830.2
XP_013664899.1	XP_022554974.1	XP_022548974.1
XP_013711813.1	XP_013718057.1	XP_013725159.1
XP_013644244.1	XP_013698067.1	XP_013672695.1
XP_013738031.1	XP_013722734.1	XP_013734412.1
XP_013642019.1	XP_013722742.1	XP_013668171.1
XP_013750870.1	XP_013643436.1	XP_013744983.1
XP_013750872.1	XP_013712470.1	XP_022574157.1
XP_013652756.1	XP_013738856.1	NP_001303038.1
XP_013652767.1	XP_022550430.1	XP_013644734.1
XP_013692389.1	XP_022572082.1	XP_013662312.1
XP_013735821.1	XP_013657515.1	XP_013698483.1
XP_022572195.1	XP_013657516.1	XP_022560772.1
YP_005089982.1	XP_013657692.1	XP_013684604.1
XP_013648404.1	XP_013720730.1	XP_013686693.1
XP_013707055.1	XP_013727106.1	NP_001303199.1
XP_013743024.1	XP_022567586.1	XP_013656444.1
XP_013743025.1	XP_013688716.1	XP_013656022.1
XP_013646424.1	XP_013690396.1	XP_013692042.1
XP_013732795.1	NP_001302979.1	XP_013640364.1
XP_013732796.1	XP_013715086.1	XP_013655650.1
XP_013731797.1	XP_013672964.1	XP_013695640.1
XP_013688177.1	XP_013648158.1	XP_013695641.1
XP_013685005.1	XP_013736124.1	XP_013723237.1
XP_022572591.1	XP_013641044.1	XP_013723238.1
XP_013640414.1	XP_013737483.1	XP_013719621.1
XP_013649396.1	XP_013649199.1	XP_022556750.1
XP_013656418.1	XP_013676963.1	XP_022556752.1
XP_013692293.1	XP_013650093.1	XP_013649614.1
XP_013702261.1	XP_013717926.1	XP_013649615.1
XP_013714611.1	XP_013667479.1	XP_013742640.1
XP_013666995.1	XP_013692252.1	XP_013657082.1
XP_013676475.1	XP_013748119.1	XP_013657083.1
XP_013676476.1	XP_013671900.1	XP_013640777.1
XP_013690703.1	XP_013711679.1	XP_013649836.1
XP_013690709.1	XP_013716806.1	XP_013649837.1
XP_013702618.1	XP_013734906.1	XP_013711813.1
XP_013702619.1	XP_013741765.1	XP_013698983.1
XP_022551768.1	XP_022545757.1	XP_013645984.1
XP_022551836.1	XP_013689812.2	XP_013687417.1
XP_013685806.1	XP_013733885.1	XP_013734064.1
XP_013688532.1	NP_001302920.1	XP_013640977.1
XP_013658829.1	XP_013682654.1	XP_013640987.1
XP_013643321.1	XP_013682655.1	XP_013657701.1
XP_013664317.1	XP_013682656.1	XP_013657709.1
XP_013718226.1	XP_013744747.2	XP_013698144.1
XP_013676143.1	XP_022574086.1	XP_013698294.1
XP_013718999.1	XP_022574087.1	XP_013750855.1
XP_013719000.1	XP_022574088.1	XP_013717975.1
XP_013736400.1	XP_013749664.1	XP_013735986.1
YP_005089961.1	XP_013642584.1	XP_013649844.1
XP_013688706.1	XP_013642755.1	XP_013663621.1
XP_013688707.1	XP_013642908.1	XP_013744368.1
XP_013706675.1	XP_013647839.1	XP_013666943.1
XP_013694355.1	XP_013706649.1	XP_013666945.1
XP_013694362.1	XP_013687805.1	XP_013750870.1
XP_013719910.1	XP_013687807.1	XP_013750872.1
XP_013642511.1	XP_013727343.1	XP_013738486.1
NP_001303064.1	XP_013744943.1	XP_013641793.1
XP_013653619.1	XP_013731659.1	XP_013676117.1
XP_013686693.1	XP_022575892.1	XP_013696893.1
XP_013650230.1	XP_022575895.1	XP_013719002.1
XP_013660889.1	XP_022575897.1	XP_013719003.1
XP_013660552.1	XP_013692583.1	XP_013693090.1
XP_013684340.2	XP_013743978.1	XP_013693091.1
XP_013694795.1	XP_013717975.1	XP_022559372.1
XP_013718435.1	XP_013728005.1	XP_022559373.1
XP_013735313.1	XP_013645984.1	XP_022559374.1
XP_013644780.1	XP_013663334.1	XP_013646424.1
XP_013661516.1	XP_013686917.1	XP_022568273.1
XP_013664521.1	XP_013687035.1	XP_013725491.1
XP_013689751.1	XP_013690444.1	XP_013692809.1
XP_013719772.1	XP_013747693.1	XP_013644433.1
XP_013736415.1	XP_013689141.1	XP_013643002.1
NP_001302986.1	XP_013706741.1	XP_013643497.1
XP_013711792.1	XP_013737395.1	XP_013706829.1
XP_013740565.1	XP_013660089.1	XP_022543520.1
NP_001302789.1	XP_013712491.1	XP_013720539.1
XP_013644820.1	XP_013642200.1	XP_013720540.1
YP_717100.1	XP_013692603.1	XP_013720541.1
XP_013734064.1	XP_013649257.1	XP_013743989.1
XP_013690079.1	XP_022571213.1	XP_013743990.1
XP_013738397.1	XP_013643547.1	XP_013743991.1
XP_013706670.1	XP_013698556.1	XP_013694730.1
XP_013706671.1	XP_022543346.1	XP_013657279.1
XP_013671855.1	XP_022543347.1	NP_001302750.1
XP_013677883.1	XP_013649143.1	XP_022545437.1
XP_013661718.1	XP_013732364.1	XP_013676527.1
XP_013644433.1	XP_013697560.1	XP_013676530.1
XP_013665650.1	XP_013729642.1	XP_013750311.1
XP_022570856.1	XP_013729647.1	XP_013748867.1
XP_013657487.1	XP_013707864.1	XP_013715149.1
XP_022552349.1	XP_022570808.1	XP_013711183.1
XP_013710015.2	XP_013663181.1	XP_013711184.1
NP_001302516.1	XP_013663182.1	NP_001303147.1
XP_013696768.1	XP_013745093.1	XP_013665231.1
XP_013697115.1	XP_013749848.1	XP_013665237.1
XP_013750932.1	XP_013641899.1	XP_013684591.1
XP_013648511.1	XP_013641900.1	XP_013724051.1
XP_013695160.1	XP_013662333.1	XP_013736039.1
XP_013695161.1	XP_013662334.1	XP_013750370.2
XP_013641388.1	XP_013718525.1	XP_013715573.1
XP_013739673.1	XP_013718526.1	XP_013736636.1
XP_022550465.1	XP_013719497.1	XP_013737871.1
XP_022558045.1	XP_013728672.1	XP_013725515.1
XP_013717676.1	XP_013728733.1	XP_013725516.1
XP_013735426.1	XP_013737396.1	XP_013672588.1
XP_013701151.1	XP_013737397.1	XP_013702639.1
XP_013696794.1	XP_022555775.1	XP_013696794.1
XP_022548876.1	XP_013692958.1	XP_022548876.1
XP_013743156.1	XP_013725508.1	XP_013722220.1
XP_013749446.1	XP_022570561.1	XP_013692728.1
XP_013646830.1	XP_013696288.1	XP_013741919.1
XP_013698067.1	XP_013710758.1	XP_013666735.1
XP_013722734.1	XP_013716731.1	XP_013640328.1
XP_013722742.1	XP_013749430.1	XP_013641899.1
XP_013735701.1	XP_022547023.1	XP_013641900.1
XP_013715191.1	XP_013667713.1	XP_013685581.1
XP_013667483.1	XP_013702251.1	XP_013701943.1
XP_013683185.1	XP_013702253.1	XP_013682865.1
XP_013742312.1	XP_013694730.1	XP_013708927.1
XP_013713127.1	XP_013657057.1	XP_022559311.1
XP_013697173.1	XP_013690219.1	XP_022565655.1
XP_022558939.1	XP_013690236.1	XP_013735338.1
XP_013663181.1	XP_013719743.1	XP_013683501.1
XP_013663182.1	XP_013682857.1	XP_013718357.1
XP_013668266.1	XP_013683304.1	XP_013748093.1
XP_013729836.1	XP_013702639.1	XP_013687805.1
XP_013657692.1	XP_013716475.1	XP_013687807.1
XP_013644597.1	XP_013724146.1	XP_013727343.1
XP_013644598.1	XP_013722047.1	XP_013744943.1
XP_013683073.1	XP_013712255.1	XP_013661086.1
XP_013666363.1	XP_013726356.1	XP_013677630.1
XP_013697497.1	XP_013677272.1	XP_013643023.1
XP_013682436.1	XP_013645966.2	XP_013730002.1
XP_013732039.1	XP_013648885.1	XP_013730003.1
XP_013725169.2	XP_013649939.1	XP_022564444.1
XP_013667353.1	XP_013682528.1	XP_022547543.1
XP_013723182.1	XP_013702375.1	XP_013702265.1
XP_013723183.1	XP_013735381.1	XP_013664899.1
XP_022571847.1	XP_013735406.1	YP_005089952.1
XP_022571848.1	XP_022571904.1	XP_013648151.1
XP_013640584.1	XP_013662963.1	XP_013684729.1
YP_005089981.1	XP_013699055.1	XP_013672963.1
XP_013728595.1	XP_022559213.1	XP_013699064.2
XP_013686934.1	XP_022561152.1	XP_013699070.2
XP_013692793.1	XP_013737201.1	XP_013699080.1
XP_013736326.1	XP_013737339.1	XP_013699088.1
XP_013657804.1	XP_013656028.1	XP_022561160.1
XP_013668494.1	XP_013692142.1	XP_022561161.1
XP_013663370.1	XP_013715671.1	XP_013657692.1
XP_022563865.1	XP_022563875.1	XP_013667264.1
XP_013736208.1	XP_013644733.1	XP_013667265.1
XP_013736210.1	XP_013706248.1	XP_013667267.1
XP_013736211.1	XP_013744983.1	XP_013664035.2
XP_022547917.1	XP_022574157.1	XP_013649143.1
XP_022547918.1	XP_013715573.1	XP_013648223.1
XP_022558498.1	XP_013736636.1	XP_013673656.1
XP_013735866.1	XP_013737871.1	XP_013644244.1
XP_013675334.1	XP_013742118.1	XP_013738031.1
XP_013642357.1	XP_013647774.1	XP_013649114.1
XP_013660710.1	XP_022553057.1	XP_013666611.1
XP_013681793.1	XP_013678639.1	XP_013707014.1
XP_013683100.1	XP_022567387.1	XP_013686009.1
XP_013640892.1	XP_022567388.1	XP_013681999.1
XP_013672798.1	XP_013698070.2	XP_013730816.1
XP_013676540.1	XP_013697064.1	XP_013723930.1
XP_013750294.1	XP_013721155.1	XP_013694224.1
XP_013750295.1	XP_013681610.1	XP_013671338.1
XP_022569456.1	XP_013672299.1	XP_013671339.1
XP_022571585.1	XP_013706618.1	XP_013671347.1
XP_013706679.1	XP_013725215.1	XP_013721656.1
XP_013707141.1	XP_013677528.1	XP_013733825.1
XP_013707240.1	XP_022575753.1	XP_013686877.1
XP_022545757.1	XP_013681999.1	XP_013698278.1
XP_013648446.1	XP_013730816.1	XP_013702327.1
XP_013645984.1	XP_013750696.1	XP_013737016.1
XP_013646163.1	XP_013648876.1	XP_013745455.1
XP_013714788.1	XP_013644944.1	XP_013748571.1
XP_013656516.1	XP_013701530.1	XP_013749393.1
XP_013656518.1	XP_013684032.1	XP_013692583.1
XP_013714606.1	XP_013678161.1	XP_013743978.1
XP_013722634.1	XP_013688706.1	XP_013697331.1
XP_013696325.1	XP_013688707.1	XP_022550221.1
XP_013696326.1	XP_013740727.1	XP_013653359.1
XP_022575621.1	XP_013664180.1	XP_013736346.1
XP_013661493.1	XP_013664181.1	XP_013736347.1
XP_013681545.1	XP_013707916.2	XP_022572155.1
XP_013721981.1	XP_013707917.2	XP_022572156.1
XP_022551554.1	XP_013750932.1	XP_013697064.1
XP_013647688.1	XP_013713127.1	XP_013723592.1
XP_013676434.1	XP_013683073.1	XP_013663181.1
XP_013735074.1	XP_022548687.1	XP_013663182.1
YP_717114.1	XP_013664175.1	XP_013686678.1
XP_013640617.1	XP_013666550.1	XP_013742116.1
XP_013654933.1	XP_013666551.1	XP_013742117.1
XP_013662998.1	XP_022570853.1	XP_013656048.1
XP_013718187.1	XP_013706219.1	XP_013680432.1
XP_013718188.1	XP_013725484.1	NP_001302979.1
XP_013718189.1	XP_013725487.2	XP_013666382.1
XP_022546013.1	NP_001302862.1	XP_013698066.1
XP_013729352.1	XP_013652706.1	XP_013684032.1
XP_022570581.1	XP_013731401.1	XP_013660691.1
XP_013678765.1	XP_013699421.2	XP_022565353.1
XP_013707608.1	XP_022560905.1	XP_013711343.1
XP_013707656.1	XP_013747663.1	XP_013640584.1
XP_013714880.1	XP_013747907.1	XP_013702279.1
XP_013742178.1	XP_022562270.1	XP_013718057.1
XP_013748362.1	XP_022562271.1	XP_022569564.1
XP_013653031.1	XP_013720546.1	XP_022559240.1
XP_013661441.1	XP_013720547.1	XP_013671043.1
XP_013696737.1	XP_013743992.1	XP_013653535.1
XP_013695726.2	XP_013677069.1	XP_013695607.1
XP_022559251.1	XP_013677070.1	XP_013671159.1
XP_013656107.1	XP_013677172.1	XP_013657064.1
XP_013728120.1	XP_013677173.1	XP_013656429.1
YP_005089987.1	NP_001302808.1	XP_013702578.1
XP_013655650.1	XP_013661924.1	XP_013749320.2
XP_013744615.1	XP_013682567.1	XP_013749321.2
XP_013649836.1	XP_013647783.1	XP_013736929.1
XP_013649837.1	XP_013647790.1	XP_013649738.1
XP_013701366.1	XP_013647827.1	NP_001302986.1
XP_013741980.1	XP_013708535.1	XP_013649375.1
XP_013663334.1	XP_013708536.1	XP_013702199.1
YP_005089969.1	XP_013708537.1	XP_013735199.1
XP_013715636.1	XP_022545476.1	XP_013697258.1
XP_013747676.1	XP_013714788.1	XP_022558893.1
XP_013642229.2	XP_013711226.1	XP_013686934.1
XP_022550696.1	XP_013711227.1	XP_013692793.1
XP_013649488.1	XP_013711228.1	YP_005089931.1
XP_013676404.1	XP_013702265.1	YP_005089976.1
XP_013692725.1	XP_013640544.1	XP_013720110.1
NP_001302948.1	XP_013751497.1	XP_013692326.1
NP_001303158.1	XP_013710050.1	XP_013702044.1
XP_022553058.1	XP_013696794.1	XP_013724280.1
XP_013671828.1	XP_022548876.1	XP_013749142.1
XP_013687951.1	XP_013641793.1	XP_013749521.1
XP_013719621.1	XP_013697632.1	XP_022573279.1
XP_022556750.1	XP_013697633.1	XP_013667332.1
XP_022556752.1	XP_013697634.1	XP_013736382.1
XP_013699421.2	XP_013697635.1	XP_013657038.1
XP_022560905.1	XP_022568785.1	XP_013657039.1
XP_013714288.1	XP_013657795.1	XP_013657040.1
XP_013714289.1	XP_013701366.1	XP_013696457.1
XP_013714290.1	XP_013741980.1	XP_013640649.1
XP_022565851.1	XP_013738639.1	XP_013660578.1
XP_022565852.1	XP_013657804.1	XP_013692979.1
XP_022565853.1	XP_013668494.1	XP_013698785.1
XP_013655411.1	XP_013676249.1	XP_013720545.1
XP_013711607.1	XP_013642766.1	XP_013725930.1
XP_013711608.1	XP_013666943.1	XP_013725934.1
XP_022544870.1	XP_013666945.1	XP_013735766.1
XP_013702715.1	XP_013723592.1	XP_013745055.1
XP_013641879.1	XP_013649689.1	YP_005089963.1
XP_013672409.1	XP_013649736.1	XP_013682654.1
XP_013667071.1	XP_013641017.1	XP_013682655.1
XP_013696435.1	XP_013721366.1	XP_013682656.1
XP_013696436.1	XP_013672211.1	XP_013744747.2
XP_013648220.1	XP_013703261.1	XP_022574086.1
XP_013742381.1	XP_013702279.1	XP_022574087.1
XP_022565798.1	NP_001303017.1	XP_022574088.1
XP_013660089.1	XP_013723179.1	XP_022575452.1
XP_013712491.1	XP_013702935.1	XP_013678293.1
XP_013702265.1	XP_013748363.1	XP_013678295.1
XP_013691772.1	XP_013642264.1	XP_013662963.1
XP_013721504.1	XP_013697601.1	XP_013699055.1
NP_001303215.1	XP_013697785.1	XP_022559213.1
XP_013742092.1	XP_013679598.1	XP_022561152.1
XP_022573591.1	XP_022555148.1	XP_013683790.1
XP_022573592.1	XP_013735750.1	XP_013671189.1
XP_013733404.1	XP_022571971.1	XP_013737976.1
XP_013697198.1	XP_013721504.1	XP_013697601.1
XP_013682537.1	XP_013743542.1	XP_013697785.1
XP_013701522.1	XP_013742975.1	XP_013734756.1
XP_013747588.1	XP_013642192.1	XP_013734757.1
XP_013657293.1	XP_013725760.1	XP_013673143.1
XP_013677645.1	XP_013683326.1	XP_013696768.1
XP_013677649.1	XP_013692449.1	XP_013701151.1
XP_013684502.2	XP_013739810.1	XP_013642741.1
XP_013693195.1	XP_013676133.1	XP_013714672.1
XP_013693267.1	XP_013660669.1	XP_013647809.1
XP_013750999.1	XP_013746864.1	XP_013742884.1
XP_013688583.1	XP_013661094.1	XP_013743460.1
XP_013732573.1	XP_013677633.1	XP_022570157.1
XP_013732574.1	XP_013707686.1	XP_022573813.1
XP_013727429.1	XP_013736940.1	XP_013664138.1
XP_013737924.1	XP_022572401.1	XP_013711776.2
XP_013680745.1	XP_013662153.1	XP_013687625.1
XP_013683325.1	XP_013714248.1	XP_013688978.1
XP_013671338.1	XP_013714249.1	XP_013647730.2
XP_013671339.1	XP_022545622.1	XP_022552870.1
XP_013671347.1	XP_022565680.1	XP_013666455.1
XP_013721656.1	XP_013644867.1	XP_013666456.1
XP_013733825.1	XP_013643023.1	XP_013710621.1
XP_013657525.1	NP_001303054.1	XP_013662761.1
XP_013661420.1	XP_013698375.1	XP_013742327.1
XP_022566457.1	XP_013661120.1	XP_013701366.1
XP_013709690.2	XP_013663126.1	XP_013741980.1
XP_013711064.1	XP_013663265.1	XP_013653143.1
XP_013711065.1	XP_013663266.1	XP_013649905.1
XP_013750759.2	XP_022563258.1	XP_013649906.1
XP_013750760.1	XP_022571225.1	XP_013702833.1
XP_022575660.1	XP_013697587.1	XP_013685412.1
YP_005089991.1	XP_022569342.1	XP_013734088.1
XP_013650027.1	XP_013688104.1	XP_013662289.1
NP_001302489.1	XP_022556630.1	XP_013732652.1
XP_013641664.1	XP_013716383.1	XP_013714396.1
XP_013684896.1	XP_022563345.1	XP_022562747.1
XP_013686157.1	XP_013641072.1	XP_013671160.1
XP_013736468.1	XP_013745666.1	YP_005089985.1
XP_013744099.1	XP_013672588.1	XP_013685125.1
XP_013749375.1	XP_013703086.1	XP_013742118.1
XP_013641846.1	XP_013749162.1	XP_013648220.1
XP_013641847.1	XP_022552730.1	XP_013677528.1
XP_013664625.1	XP_022552731.1	XP_022558090.1
XP_013664626.1	XP_013644244.1	XP_013707925.1
XP_022564062.1	XP_013738031.1	XP_013708094.1
XP_013676738.1	XP_013735088.1	XP_013710993.1
XP_013726495.1	XP_022571857.1	XP_013644820.1
XP_013697481.1	XP_013660890.1	XP_013699421.2
XP_013707230.1	XP_013660891.1	XP_022560905.1
XP_022548997.1	XP_013678602.1	XP_013697477.1
XP_022548998.1	XP_013733043.1	XP_013727232.1
XP_022548999.1	XP_013734339.1	XP_022558875.1
XP_013730906.1	XP_013649807.1	XP_022559447.1
XP_013728005.1	XP_022555064.1	YP_005089974.1
XP_013719806.1	XP_013703280.1	XP_013745093.1
NP_001302750.1	XP_013742990.1	XP_013749848.1
XP_013706979.1	XP_013719769.1	XP_013655530.1
XP_013711390.1	XP_013733988.1	XP_013734798.1
XP_013735381.1	XP_013748093.1	XP_013648024.1
XP_013735406.1	XP_013697599.1	XP_013702982.1
XP_022571904.1	XP_013719236.1	XP_013680745.1
XP_013731941.1	XP_013719237.1	XP_013683325.1
XP_013697560.1	XP_013725491.1	XP_013655411.1
XP_013654096.2	XP_013718973.1	XP_013711607.1
XP_013655973.1	XP_022571704.1	XP_013711608.1
XP_013655997.1	XP_022571705.1	XP_022544870.1
XP_013655998.1	XP_022571706.1	XP_013671292.1
XP_013661948.1	XP_013692731.1	XP_013748398.1
XP_013688056.1	XP_013671965.1	XP_013675757.1
XP_013707688.1	XP_013671966.1	XP_013692801.1
XP_013719039.1	XP_022550700.1	XP_013669867.1
XP_013726850.1	XP_013730906.1	XP_013746916.1
XP_013737249.1	XP_013640411.1	XP_013731401.1
XP_022574242.1	XP_022576208.1	XP_013656550.1
XP_013661086.1	XP_013735781.1	XP_013722465.1
XP_013677630.1	XP_013750441.1	XP_013722466.1
XP_013718973.1	XP_013649368.1	XP_013684367.1
XP_013682857.1	XP_013703047.1	XP_013684372.1
XP_013683304.1	XP_013714534.1	XP_022569746.1
XP_013671965.1	XP_013706593.1	XP_013682034.1
XP_013671966.1	XP_013742907.1	XP_013656382.1
XP_022550700.1	XP_013655530.1	NP_001303054.1
XP_013667989.2	XP_013641059.1	XP_013682761.1
XP_013668369.1	XP_013641060.1	XP_013700425.1
XP_022543152.1	XP_013641061.1	XP_013692542.1
XP_022543153.1	XP_013735827.1	XP_013718973.1
XP_022543154.1	XP_022571140.1	XP_013711726.1
XP_022543155.1	NP_001303038.1	XP_013682885.1
XP_022565737.1	XP_013644734.1	XP_013716018.1
XP_022565738.1	XP_013662312.1	XP_013716019.1
XP_022565739.1	XP_013698483.1	XP_013716020.1
XP_022565740.1	XP_022560772.1	XP_013719939.1
XP_013686716.1	XP_022545437.1	XP_013719977.1
XP_022569167.1	XP_013722381.2	XP_013719978.1
XP_013683878.1	XP_022544796.1	XP_013719980.1
XP_013656048.1	XP_013649283.1	XP_022563787.1
XP_013680432.1	XP_013743979.1	XP_022564628.1
NP_001303038.1	XP_013692035.1	XP_013737201.1
XP_013644734.1	XP_013748365.1	XP_013737339.1
XP_013662312.1	XP_022576355.1	XP_013692750.1
XP_013698483.1	XP_013716812.1	XP_013707670.1
XP_022560772.1	XP_013729607.1	XP_013738236.1
XP_013685161.1	XP_013742178.1	XP_013683326.1
XP_022555444.1	XP_013661541.1	XP_013657293.1
XP_013682374.1	XP_022548184.1	XP_013677645.1
XP_013743671.1	XP_022548185.1	XP_013677649.1
XP_013743821.1	XP_022548186.1	XP_013684502.2
NP_001303048.1	XP_013662042.1	XP_013693195.1
XP_022566766.1	XP_022559087.1	XP_013693267.1
XP_013706743.1	XP_013660787.1	XP_013750999.1
XP_013640364.1	XP_013652770.1	XP_013733979.1
XP_022543520.1	XP_013731307.1	XP_013738266.1
XP_013658052.1	XP_013743301.1	XP_013738304.1
XP_013670409.1	XP_013642125.1	XP_013723310.1
XP_013730250.1	XP_013737098.1	XP_013723373.1
XP_013682947.1	XP_013743219.1	XP_013729691.1
XP_013711217.1	XP_013654381.1	XP_013742231.1
XP_013711218.1	XP_013734705.1	XP_022570096.1
XP_013730520.1	XP_013734706.1	XP_013659022.1
XP_013715671.1	XP_013717630.1	XP_013683199.2
XP_013665715.1	XP_013650171.1	XP_013689330.1
XP_013690518.1	XP_013679122.1	XP_013689331.1
XP_013692680.1	XP_013695725.1	XP_013689332.1
XP_013725503.1	XP_022575620.1	XP_022572609.1
XP_013698185.1	XP_022556678.1	XP_022572610.1
XP_013711013.1	XP_013694111.1	XP_013642433.1
XP_013711071.1	XP_013718987.1	XP_013642434.1
XP_013677069.1	XP_013667332.1	XP_013672902.1
XP_013677070.1	XP_013736382.1	XP_013657522.1
XP_013677172.1	XP_013694355.1	XP_013743503.1
XP_013677173.1	XP_013694362.1	XP_013743504.1
XP_013652122.1	XP_013719910.1	XP_013688716.1
XP_013682654.1	XP_013648529.1	XP_013690396.1
XP_013682655.1	XP_013703337.1	XP_013722715.1
XP_013682656.1	XP_013671517.1	XP_013667071.1
XP_013744747.2	XP_013677806.1	XP_013696435.1
XP_022574086.1	XP_013641161.1	XP_013696436.1
XP_022574087.1	XP_013661644.1	XP_013663929.1
XP_022574088.1	XP_022548273.1	XP_013709944.2
XP_013744729.1	XP_013653143.1	XP_022563958.1
XP_022574096.1	XP_013643369.1	XP_013653777.1
XP_013699064.2	XP_013643370.1	XP_013716472.1
XP_013699070.2	XP_013656479.1	XP_013716473.1
XP_013699080.1	XP_013743804.1	XP_013720717.1
XP_013699088.1	XP_013749090.1	XP_013727163.1
XP_022561160.1	XP_022545779.1	XP_022549322.1
XP_022561161.1	XP_013675191.1	NP_001303225.1
XP_013727577.1	YP_005089966.1	XP_013652604.1
XP_022567296.1	XP_013649614.1	XP_022559592.1
XP_022571225.1	XP_013649615.1	XP_013670614.1
XP_013685449.1	XP_013678442.1	XP_013704935.1
XP_013647774.1	XP_013701261.1	XP_013731041.1
XP_022553057.1	XP_013701268.1	XP_022550176.1
XP_013644341.1	XP_022562120.1	NP_001302829.1
XP_013696288.1	XP_013723585.1	XP_013641480.1
XP_013715573.1	XP_013750766.1	XP_013699620.1
XP_013736636.1	XP_013652854.1	XP_013699622.1
XP_013737871.1	XP_013749208.1	XP_013710700.1
XP_013691883.1	XP_022568660.1	XP_022546069.1
XP_013641044.1	XP_013670833.1	XP_022546070.1
XP_013748694.1	XP_013684204.1	XP_022547167.1
XP_013692603.1	XP_013698036.1	XP_013750088.1
XP_013657720.1	XP_013715340.2	XP_022575495.1
XP_022573958.1	XP_013715498.1	XP_013750695.1
XP_013729642.1	XP_013715499.1	XP_013750730.1
XP_013729647.1	XP_013715502.1	XP_013650195.1
XP_013661211.1	XP_013719021.1	XP_013706273.1
XP_013706387.1	XP_022549413.1	XP_013716765.1
XP_013723585.1	XP_022551416.1	XP_013724291.1
XP_013750766.1	XP_022551417.1	XP_013706593.1
XP_013736633.1	XP_022552829.1	XP_013684159.1
XP_013736641.1	XP_022555067.1	XP_013736181.2
XP_013731530.1	XP_013653602.1	XP_013736183.1
XP_022550913.1	XP_013653603.1	XP_013736185.1
XP_022550914.1	XP_013666293.1	XP_013714565.1
XP_013684215.1	XP_013666294.1	XP_013726268.1
XP_013735665.1	XP_013698621.1	XP_022550138.1
YP_005089975.1	XP_013744376.1	XP_013675695.1
YP_005089958.1	XP_013744377.1	XP_013675696.1
XP_013660505.1	XP_013723826.1	XP_013675697.1
XP_013660506.1	XP_013752362.1	XP_013721305.1
XP_013749229.1	XP_013752370.1	XP_013721306.1
XP_022558843.1	XP_013718252.1	XP_013679312.2
XP_013736772.2	XP_013738484.1	XP_013747529.1
XP_022555410.1	XP_013738485.1	XP_013747531.1
XP_022573636.1	XP_013744542.1	XP_022559087.1
XP_013647481.1	XP_013744643.1	XP_013644944.1
XP_013676176.1	XP_013744644.1	XP_013701530.1
XP_013676177.1	XP_022566476.1	XP_013745106.1
XP_013676178.1	XP_022566477.1	XP_013745107.1
XP_013685575.1	XP_013698454.1	XP_013688104.1
XP_013685582.1	XP_013656429.1	XP_022556630.1
XP_013685589.1	XP_013702578.1	XP_013666692.1
XP_013676117.1	XP_013749762.2	XP_013686256.1
XP_013696893.1	XP_013749763.2	XP_013688126.1
XP_013719002.1	XP_013749764.2	XP_013748162.1
XP_013719003.1	XP_022559140.1	XP_013653381.1
XP_013696820.1	XP_022559141.1	XP_013653382.1
XP_013696821.1	XP_022559142.1	XP_013731826.1
XP_013649208.1	XP_022559143.1	XP_013727046.1
XP_022575603.1	XP_022575447.1	XP_022543100.1
XP_013656368.1	XP_013667405.1	XP_013692603.1
XP_013708297.1	XP_013667408.1	XP_013743879.1
XP_013749356.1	XP_013667468.1	XP_013653153.1
XP_013749357.1	XP_013683196.1	XP_013653154.1
XP_013652791.1	XP_013738220.1	XP_013656891.1
XP_013680373.1	XP_013644301.1	XP_013662614.1
XP_013680411.1	XP_013708624.1	XP_013672375.1
XP_013680413.1	XP_013715309.1	XP_013672376.1
XP_013661393.1	XP_013737853.1	XP_013696611.1
XP_013688517.1	XP_022549389.1	XP_022544447.1
XP_013692326.1	XP_013706663.1	XP_022544448.1
XP_013702044.1	XP_013676834.1	XP_022544449.1
XP_013724280.1	XP_022572809.1	XP_022545874.1
XP_013749142.1	XP_013722165.2	XP_022548378.1
XP_013749521.1	XP_013730420.1	XP_013702493.1
XP_022573279.1	XP_013665136.1	XP_013719349.1
XP_013692944.1	XP_013702715.1	XP_013639854.1
XP_013697958.1	XP_013648123.1	XP_013644945.1
XP_013718538.1	XP_013736094.1	XP_013656704.1
XP_013697601.1	XP_013736095.1	XP_013660946.1
XP_013697785.1	XP_013723879.1	XP_013687133.1
XP_013671189.1	XP_022547363.1	XP_013687134.1
XP_013737976.1	XP_022562209.1	XP_013706349.1
XP_013667258.1	XP_013657140.1	XP_013706822.1
XP_013672133.1	XP_013657201.1	XP_013712259.1
XP_022568716.1	XP_013662576.1	XP_013716896.1
XP_013677806.1	XP_013662658.1	XP_013743536.1
XP_013668264.1	XP_022545953.1	XP_013751962.1
XP_013729806.1	XP_013661718.1	XP_022555702.1
XP_013722165.2	XP_013640328.1	XP_022570173.1
XP_013730420.1	XP_013700758.1	XP_013750444.1
XP_013702658.1	XP_013722755.1	XP_013641826.1
XP_013717979.1	XP_013732713.1	XP_013661928.1
XP_013671918.1	XP_013735333.1	XP_013682570.1
XP_013671919.1	XP_013697477.1	XP_013682571.1
XP_022575184.1	XP_013727232.1	XP_013728366.1
XP_022575185.1	XP_022558875.1	XP_013722211.1
XP_022575186.1	XP_022559447.1	XP_013738757.1
XP_022575187.1	XP_013682602.1	XP_013661493.1
XP_022575188.1	XP_013717635.1	XP_013681545.1
XP_022575189.1	XP_013717661.1	XP_013722047.1
XP_013676722.1	XP_013640657.1	XP_013657766.1
XP_013747998.1	XP_013640658.1	XP_013657767.1
XP_022563839.1	XP_022576194.1	XP_013707880.1
XP_013742458.1	XP_022576195.1	XP_022564704.1
XP_013744016.1	XP_013726360.1	XP_013694821.1
XP_013656441.1	XP_013725515.1	XP_013650213.1
XP_022545805.1	XP_013725516.1	XP_013668152.1
XP_013640968.1	XP_013646163.1	XP_013670750.1
XP_013672963.1	XP_013671094.1	XP_013678740.1
XP_013686319.1	XP_013720346.1	XP_013680281.1
XP_013680274.1	XP_022569640.1	XP_013701999.1
XP_013726565.1	XP_013742174.1	XP_013720408.1
XP_022554298.1	XP_013697339.1	XP_013720409.1
XP_022554299.1	XP_013652791.1	XP_013726602.1
XP_022554300.1	XP_022554884.1	XP_013726609.1
XP_022566763.1	XP_013691997.1	XP_013735954.1
XP_013643464.1	XP_013742049.1	XP_013735955.1
XP_022562752.1	XP_013732372.1	XP_022545722.1
XP_013691871.1	XP_013648349.1	XP_022545723.1
XP_013691872.1	XP_013711779.1	XP_013648226.1
XP_013747817.1	XP_013681408.1	XP_013742178.1
XP_013696245.1	XP_013681409.1	XP_013657361.1
XP_013656711.1	XP_013704126.1	XP_013664672.1
XP_013677386.1	XP_013704127.1	XP_013677809.1
XP_022564789.1	XP_013744443.1	XP_013668254.1
XP_013736558.2	NP_001303199.1	XP_013673218.1
XP_013644541.1	XP_013656444.1	XP_013686404.1
XP_013687503.1	XP_013737075.1	XP_013749875.1
XP_022563875.1	XP_013649738.1	XP_022547789.1
XP_022555054.1	XP_013679300.1	XP_022569015.1
XP_013748027.1	XP_013708265.1	XP_022572108.1
XP_013683490.1	XP_013690052.1	XP_013642192.1
XP_013687979.1	XP_013738392.1	XP_013725760.1
XP_013725412.1	XP_022562797.1	XP_013671840.1
XP_013734755.1	XP_013657101.1	XP_013694355.1
XP_022574258.1	XP_013650191.1	XP_013694362.1
XP_013735781.1	XP_013670789.1	XP_013719910.1
XP_013750441.1	XP_013704031.2	XP_013720089.1
XP_013655826.1	XP_022561566.1	XP_013720122.1
XP_013678602.1	XP_013642373.1	YP_005089968.1
XP_013733043.1	XP_013642379.1	NP_001302879.1
XP_013734339.1	XP_013725092.1	XP_013683255.1
XP_013661644.1	XP_013663120.1	XP_013743588.1
XP_022548273.1	XP_013663252.1	XP_013748807.1
XP_013738232.1	XP_022546817.1	XP_022557738.1
XP_013749992.1	XP_013747529.1	XP_022571603.1
XP_013702218.1	XP_013747531.1	XP_013728661.1
XP_013727929.1	XP_013641872.1	XP_013698571.1
XP_013640328.1	XP_013712448.1	XP_013702750.1
XP_013644301.1	XP_013730840.1	XP_013724111.1
NP_001303184.1	XP_013671855.1	XP_013738220.1
XP_013730247.1	XP_013643003.1	XP_013677069.1
XP_022547716.1	XP_013681769.1	XP_013677070.1
NP_001303139.1	XP_013682100.1	XP_013677172.1
XP_013701614.1	XP_013682313.1	XP_013677173.1
XP_013653506.1	XP_013713553.1	XP_013692450.2
XP_013653507.1	XP_013716595.1	XP_013706741.1
XP_013653508.1	XP_013732608.1	XP_013737395.1
XP_013661824.1	XP_013745178.1	XP_013716475.1
XP_022557221.1	XP_013642752.1	XP_013676133.1
XP_013714565.1	XP_013714478.1	XP_013705138.1
XP_013726268.1	XP_013681637.1	XP_013746535.1
XP_013716475.1	XP_013675887.1	XP_013746536.1
XP_013661364.1	XP_013743503.1	XP_013726258.1
XP_013688479.1	XP_013743504.1	XP_013750665.1
XP_013664175.1	XP_013670614.1	XP_013688601.1
XP_013656138.1	XP_013704935.1	XP_013719598.1
XP_013723695.1	XP_013731041.1	XP_013738426.1
XP_013715117.1	XP_022550176.1	XP_013682866.1
XP_013641805.1	XP_013699492.1	XP_013682867.1
XP_013664596.1	XP_013699501.1	XP_013682871.1
XP_013723343.1	XP_013728661.1	XP_013682872.1
XP_022547106.1	XP_013735142.1	XP_013708929.1
YP_005089947.1	XP_013735143.1	XP_013708930.1
XP_013649528.1	XP_013735144.1	XP_013678286.1
XP_013656250.1	XP_013735146.1	XP_013678288.1
XP_013701822.1	XP_022550862.1	XP_013727986.1
XP_013749686.1	XP_022550882.1	XP_022576300.1
XP_013734733.1	XP_013747037.1	XP_013647463.1
XP_022572239.1	XP_013740330.1	NP_001303219.1
XP_013684127.1	XP_013726258.1	XP_013643824.1
XP_013719349.1	XP_013685621.1	XP_013742539.1
XP_013676449.1	XP_013707249.1	XP_022572837.1
XP_013676450.1	XP_013672224.1	XP_013650671.1
XP_013688590.1	XP_013672226.1	XP_013717630.1
XP_013702160.1	XP_013672227.1	XP_013647324.1
XP_013716280.1	XP_013744720.1	XP_013649538.1
XP_013657492.1	XP_013746484.1	XP_013700783.1
XP_013662284.2	XP_013746492.1	XP_013702951.1
XP_022575230.1	XP_022550651.1	XP_013702954.1
XP_013744884.1	XP_022568278.1	XP_013641206.1
XP_022556144.1	XP_022575326.1	XP_013675644.1
XP_022548621.1	XP_013749005.1	XP_013693511.1
XP_013648151.1	XP_022564471.1	XP_013728456.2
XP_013684729.1	NP_001302879.1	XP_022570056.1
XP_013710050.1	XP_013683255.1	XP_013648349.1
XP_013725484.1	XP_013743588.1	XP_013735439.1
XP_013725487.2	XP_013748807.1	XP_013692254.1
XP_013703280.1	XP_022557738.1	XP_013692255.1
XP_013742990.1	XP_022571603.1	XP_013711909.1
XP_013662289.1	XP_013692844.1	XP_013711910.1
XP_013732652.1	XP_013741858.1	XP_013747583.1
XP_013651443.1	XP_022569405.1	XP_013743156.1
XP_013731871.1	XP_013640352.1	XP_013707319.1
XP_022544458.1	XP_013649400.1	XP_013732848.1
XP_013692248.1	XP_013687611.1	XP_013748998.1
XP_022571399.1	XP_013653506.1	XP_013711472.1
XP_013644944.1	XP_013653507.1	XP_022546849.1
XP_013701530.1	XP_013653508.1	XP_013676249.1
XP_013703261.1	XP_013731720.1	NP_001303048.1
XP_013720110.1	XP_013749938.1	XP_022566766.1
XP_013644516.1	XP_013654872.1	XP_013646163.1
XP_013644517.1	XP_013700831.1	NP_001303023.1
XP_013703462.1	XP_013668224.1	XP_022576169.1
XP_013703463.1	XP_022576285.1	XP_013652791.1
XP_013708529.1	XP_013742483.1	XP_013742777.1
XP_013722504.1	XP_013747062.1	XP_013666774.1
XP_013725614.1	XP_022570995.1	XP_013666775.1
XP_013683843.1	XP_013692759.1	XP_013683231.1
XP_022571742.1	XP_013748311.1	XP_013683233.1
XP_013675000.1	XP_013748312.2	XP_013733932.1
XP_013744852.1	XP_013692170.1	XP_013733933.1
XP_013694730.1	XP_013643302.1	XP_013681769.1
XP_022560894.1	XP_013664378.2	XP_013682100.1
NP_001303179.1	XP_013664379.2	XP_013682313.1
XP_013643168.1	XP_013721719.1	XP_013713553.1
XP_022554279.1	XP_013721720.1	XP_013716595.1
XP_013657450.1	XP_013714356.1	XP_013732608.1
XP_013667883.1	XP_022548403.1	XP_013715544.1
XP_013666367.1	XP_022548404.1	XP_013707864.1
XP_013698178.1	XP_022548405.1	XP_022570808.1
NP_001302608.1	XP_022565848.1	XP_013673488.2
XP_013648531.1	XP_013711646.1	XP_013676052.2
XP_013651985.1	XP_022567113.1	XP_013729352.1
XP_013702754.1	XP_013657766.1	XP_022570581.1
XP_013656830.1	XP_013657767.1	XP_013668374.1
XP_013656847.1	XP_013707880.1	XP_013730154.1
XP_013707908.1	XP_022564704.1	XP_022570582.1
XP_013738518.1	XP_013649655.1	XP_013744695.1
XP_013738522.1	XP_013700662.1	XP_013744615.1
XP_013742539.1	XP_013661160.1	XP_013729791.1
XP_022572837.1	XP_013678312.1	XP_013729799.1
XP_013657545.1	XP_013737888.1	XP_013741959.1
XP_013642946.1	XP_013746552.1	XP_013702200.2
XP_013731863.1	XP_013706200.1	XP_013702275.1
XP_022570431.1	XP_013706202.1	XP_013640228.1
YP_717104.1	XP_013706203.1	XP_013740891.1
XP_013649913.1	XP_013748820.1	XP_013661827.1
XP_013724111.1	XP_022550149.1	XP_013667532.1
XP_013702222.1	XP_013644100.1	XP_013683081.1
XP_013642822.1	XP_013644101.1	XP_022565635.1
XP_013718244.1	XP_013644168.1	XP_013733404.1
XP_013718245.1	XP_013644169.1	XP_013654381.1
NP_001303068.1	XP_013746979.1	XP_013701929.1
XP_013661120.1	XP_013731453.1	XP_013702346.1
XP_013744571.1	XP_022549552.1	XP_013715466.1
XP_013664454.1	NP_001302660.1	XP_013731453.1
XP_013670896.1	NP_001302606.1	XP_022549552.1
XP_013732460.1	XP_013667030.1	XP_013648123.1
XP_013744434.1	XP_022549103.1	XP_013736094.1
XP_013695283.1	XP_022558090.1	XP_013736095.1
NP_001302844.1	XP_013647934.1	XP_022549888.1
XP_013737195.1	XP_013702295.1	XP_013643547.1
XP_013737335.1	XP_013661827.1	XP_013698556.1
XP_022561267.1	XP_013667532.1	XP_022543346.1
XP_022572482.1	XP_013683081.1	XP_022543347.1
XP_013643573.1	XP_022565635.1	XP_013661993.1
XP_013742871.1	XP_013719864.1	XP_013643003.1
XP_013742872.1	XP_013683123.1	XP_022566457.1
XP_013661997.1	XP_022549159.1	XP_022570537.1
XP_013641988.1	XP_022549160.1	XP_013684122.1
XP_013654079.1	XP_022549161.1	XP_013684129.1
XP_013655848.1	XP_013708529.1	XP_013713800.1
XP_022548635.1	XP_013722504.1	XP_013713805.1
XP_013702158.1	XP_013725614.1	XP_013651642.1
XP_013702159.1	XP_013642983.1	XP_013695065.1
XP_013723377.1	XP_022551541.1	XP_013712582.1
XP_013731759.1	XP_022575499.1	XP_013743393.1
XP_022566423.1	NP_001302784.1	XP_022551541.1
XP_022568515.1	XP_013646424.1	XP_013660890.1
XP_013737382.1	XP_013655906.1	XP_013660891.1
XP_013738169.1	XP_013736400.1	XP_013661718.1
XP_013669699.2	XP_013681206.2	XP_013670752.1
XP_013652706.1	XP_022550138.1	XP_013731057.1
XP_013702404.2	XP_013712215.1	XP_013735074.1
XP_013728862.1	XP_013712216.1	NP_001302844.1
XP_013717392.1	XP_013738533.1	XP_013726360.1
XP_013741803.1	XP_013738534.1	XP_013685621.1
XP_013741804.1	XP_013693228.1	XP_013644251.1
XP_013644965.1	XP_013749046.1	XP_013688097.1
XP_013668003.2	XP_013751425.2	XP_022556629.1
XP_013727166.2	XP_013719681.1	XP_013648421.1
XP_013643003.1	XP_013732868.1	XP_013750200.1
XP_013723864.1	XP_013682519.1	XP_022570667.1
XP_013744397.1	XP_013653050.1	XP_013663334.1
XP_013686929.1	XP_013750542.1	XP_013662157.1
XP_013687982.1	XP_013678279.1	XP_013687821.2
XP_022571704.1	XP_022567555.1	XP_013675963.1
XP_022571705.1	XP_013737703.1	XP_013675964.1
XP_022571706.1	XP_013728596.1	XP_013643287.1
XP_022555041.1	XP_013728597.1	XP_013740906.1
XP_013742873.1	XP_022545876.1	XP_013740914.1
XP_013742874.1	XP_022545877.1	XP_013641622.1
XP_013662788.1	XP_022545878.1	XP_013715474.1
XP_013641017.1	XP_022549385.1	XP_013746657.1
XP_022568444.1	XP_022549386.1	XP_013732494.1
XP_013644958.1	XP_013727424.1	XP_013648726.1
XP_013721719.1	XP_013734350.1	XP_013744543.1
XP_013721720.1	XP_013734351.1	XP_013653546.1
XP_013661255.1	XP_013655439.1	XP_013653547.1
XP_013670666.1	XP_013655440.1	XP_013672211.1
XP_013738311.1	XP_013655441.1	XP_013702130.1
XP_013722941.1	XP_013655442.1	XP_013644363.1
XP_013736763.1	XP_013672974.1	XP_013731171.1
XP_013685789.1	XP_013672975.1	XP_022570073.1
XP_013688556.1	XP_022548940.1	XP_013710676.1
XP_022547892.1	XP_013643786.1	XP_013741710.1
NP_001303063.1	XP_013643991.1	XP_013736400.1
XP_022548940.1	XP_013672108.1	XP_013703606.1
XP_013700838.1	XP_013657289.1	XP_013740596.1
XP_022569564.1	XP_013683009.1	XP_013740330.1
XP_013687228.1	XP_013656189.1	XP_013649250.1
XP_013717384.1	XP_013656211.1	XP_013649251.1
XP_013726594.1	XP_013675914.1	XP_013751899.1
XP_013698662.1	XP_013682946.1	XP_013751901.1
XP_013707942.1	XP_022552060.1	XP_013714556.1
XP_013641088.1	XP_013706273.1	XP_013724155.1
XP_013711333.1	XP_013716765.1	XP_022568278.1
XP_013661405.1	XP_013722715.1	XP_022575326.1
XP_022553285.1	XP_013721837.1	XP_013665136.1
XP_013730791.1	XP_013702059.1	XP_013655439.1
XP_013706361.1	XP_013702060.1	XP_013655440.1
XP_013686768.1	XP_022560792.1	XP_013655441.1
XP_022574238.1	XP_022560794.1	XP_013655442.1
XP_013641337.1	XP_013657212.1	XP_013672974.1
XP_013641338.1	XP_013683355.1	XP_013672975.1
XP_013698226.1	XP_013712167.1	XP_022563875.1
XP_013745093.1	XP_022554664.1	XP_013659410.1
XP_013749848.1	XP_013723327.1	XP_013730570.1
XP_013736658.1	XP_013730113.1	XP_022569021.1
XP_013657078.1	XP_013731818.1	XP_013641879.1
XP_013722148.1	XP_022567120.1	XP_013650093.1
XP_013730494.2	XP_022570378.1	XP_013717926.1
XP_013746391.1	XP_013731240.1	XP_013706880.1
XP_013731453.1	XP_022554172.1	XP_013738136.1
XP_022549552.1	XP_013679196.1	XP_013738138.1
XP_022554063.1	XP_013682652.1	XP_013723536.1
XP_013685554.1	XP_013710621.1	XP_013750767.1
XP_013742640.1	XP_013708431.1	XP_013661640.1
XP_013742118.1	XP_013737689.1	XP_013678161.1
XP_013655424.1	XP_013657532.1	XP_013747709.1
XP_013734472.1	XP_013657533.1	XP_013719412.1
XP_013650196.1	XP_022567302.1	XP_013719313.1
XP_013670782.1	XP_013653827.1	XP_013719915.1
XP_022569261.1	XP_013743465.1	XP_013744522.1
XP_013732734.1	XP_013664044.1	XP_013666550.1
YP_005089955.1	XP_013734917.1	XP_013666551.1
XP_013692449.1	XP_013730002.1	XP_022570853.1
XP_013739810.1	XP_013730003.1	XP_013656613.1
XP_013737201.1	XP_022564444.1	XP_013685629.1
XP_013737339.1	XP_013743248.1	XP_022555739.1
XP_013703923.1	XP_013677405.1	XP_013735495.1
XP_013703929.1	XP_013725458.1	XP_013717676.1
XP_013713088.1	XP_013668120.1	XP_013735426.1
XP_022547987.1	XP_013697901.1	XP_013678602.1
XP_013723039.1	XP_013657038.1	XP_013733043.1
XP_013642983.1	XP_013657039.1	XP_013734339.1
XP_013743474.1	XP_013657040.1	XP_013698375.1
XP_022573832.1	XP_013696946.1	XP_022575499.1
XP_013737075.1	XP_013727046.1	XP_022563879.1
XP_013685125.1	XP_022543100.1	XP_013663120.1
XP_013661232.1	XP_022552783.1	XP_013663252.1
XP_013686721.1	XP_013703923.1	XP_022546817.1
XP_013647837.1	XP_013703929.1	XP_013641088.1
XP_013647838.1	XP_013713088.1	XP_013711333.1
XP_013692548.1	XP_013676058.1	XP_013729802.1
XP_013692550.1	XP_013728819.1	XP_013729803.1
XP_013708706.1	XP_013706479.1	XP_013729804.1
XP_022551717.1	XP_013748995.1	XP_013729805.1
XP_022551718.1	XP_013641622.1	XP_013729845.1
XP_013657082.1	XP_013649506.1	XP_013729846.1
XP_013657083.1	XP_013676388.1	XP_013729847.1
XP_013719769.1	XP_013697024.1	XP_013729848.1
XP_013647064.1	XP_013697025.1	XP_013674201.1
XP_013662728.1	XP_013697026.1	XP_013677500.1
XP_013696604.1	XP_013697028.1	XP_022576255.1
XP_013714736.1	XP_022544893.1	XP_013717955.1
XP_013662411.1	XP_022560755.1	XP_013663357.1
XP_013662413.1	XP_013672718.1	XP_013738509.1
XP_013749374.1	XP_013686435.1	XP_013738510.1
XP_022567446.1	XP_013687372.1	XP_013742977.2
XP_013641062.1	XP_013714751.1	XP_013742978.1
XP_013711169.1	XP_013734163.1	XP_013681206.2
XP_022543815.1	XP_013656687.1	XP_013649827.1
XP_013745105.1	XP_013703061.1	XP_013675625.1
XP_013670596.1	XP_013710352.1	XP_013675626.1
XP_013750240.1	XP_013709912.1	XP_022551527.1
XP_013706593.1	XP_013656304.1	XP_013724146.1
XP_022573125.1	XP_013674007.1	XP_013715096.1
XP_013731033.1	XP_013748529.1	XP_013649608.2
NP_001303023.1	XP_013658052.1	XP_013725506.1
XP_022576169.1	XP_013652671.1	XP_013725507.1
XP_013732871.1	XP_013697288.1	XP_013733503.1
YP_717130.1	XP_013644096.1	XP_013704126.1
YP_717172.1	XP_013666705.1	XP_013704127.1
XP_013685886.1	XP_013688142.1	XP_013698621.1
XP_013642155.1	XP_013732734.1	XP_013744376.1
XP_013748520.1	XP_013702951.1	XP_013744377.1
XP_013647959.1	XP_013702954.1	XP_022545662.1
XP_013647960.1	XP_013731171.1	XP_022545663.1
XP_013692662.1	XP_013725390.1	XP_022548337.1
XP_013647324.1	XP_013725391.1	XP_013671517.1
XP_013649538.1	XP_022551666.1	XP_013730840.1
XP_013700783.1	XP_013663190.1	XP_013683073.1
XP_013734917.1	XP_013663191.1	XP_013667405.1
XP_013707925.1	XP_013653031.1	XP_013667408.1
XP_013708094.1	XP_013648842.1	XP_013667468.1
XP_013710993.1	XP_013648955.1	XP_013683196.1
XP_013641127.2	XP_013700932.1	XP_013641872.1
XP_022542939.1	XP_022544729.1	XP_013712448.1
XP_013701847.1	XP_013737282.1	XP_013648306.1
XP_013692450.2	XP_013737284.1	XP_013657674.1
XP_013640517.1	XP_013640968.1	XP_013750882.1
XP_013652813.1	XP_013719032.1	XP_013642684.1
XP_013661312.1	XP_013667303.1	XP_013645601.2
XP_013656278.1	XP_013653708.1	XP_013730622.1
XP_013656279.1	XP_013683914.1	XP_013711352.1
XP_013656280.1	XP_013692328.1	XP_022557206.1
XP_013660971.1	XP_013735013.1	XP_013748365.1
XP_013661039.1	XP_013749583.1	XP_013724660.1
XP_013670662.1	XP_013648963.1	XP_013706597.1
XP_013670663.1	XP_013672822.1	XP_013706598.1
XP_013706773.1	XP_013719662.1	XP_013660582.1
XP_013706774.1	XP_022555557.1	XP_013652496.2
XP_013719608.1	XP_013644886.1	XP_013671945.1
XP_013719609.1	XP_013735744.1	XP_013717633.1
XP_013719613.1	XP_013745030.1	XP_013748810.1
XP_013719614.1	XP_013677585.1	XP_013644184.1
XP_013733083.1	XP_013746231.1	XP_013644342.1
XP_022553206.1	XP_013746236.1	XP_013660748.1
XP_022558894.1	XP_022549849.1	XP_013677961.1
XP_022573948.1	XP_022560191.1	XP_013699541.1
XP_013738488.1	XP_013640721.1	XP_013724398.1
XP_013738489.1	XP_013640792.1	XP_022544686.1
XP_013738490.1	XP_013645990.1	XP_013650955.1
XP_022566465.1	XP_013707925.1	XP_013651939.1
XP_013697850.1	XP_013708094.1	XP_022549714.1
XP_013749292.1	XP_013710993.1	XP_013654151.1
XP_013718058.1	XP_013643464.1	XP_013672964.1
XP_013719594.1	XP_022562752.1	XP_022562209.1
XP_013738429.1	XP_022562177.1	XP_013648145.1
XP_013687687.1	XP_022562178.1	XP_013684735.1
XP_013715143.1	XP_022562179.1	XP_022550574.1
XP_013692583.1	XP_022562180.1	XP_013657471.1
XP_013743978.1	XP_013647707.1	XP_013711270.1
XP_013647907.1	XP_013647713.1	NP_001302608.1
XP_013647908.1	XP_013653341.1	XP_022554063.1
XP_013683733.1	XP_013672404.1	XP_013691997.1
XP_013685761.1	XP_013698043.1	XP_013650171.1
XP_013737975.1	XP_013698044.1	XP_013679122.1
XP_013642714.1	XP_013727033.1	XP_013662788.1
XP_022543229.1	XP_013738219.1	XP_013721719.1
XP_022543231.1	XP_022543112.1	XP_013721720.1
XP_013684498.1	XP_022544087.1	XP_013749037.1
XP_022572223.1	XP_022559499.1	XP_013656441.1
XP_013725515.1	XP_013672256.1	XP_022545805.1
XP_013725516.1	XP_013672257.1	NP_001302992.1
XP_013657167.1	XP_013707346.1	XP_013742547.1
XP_013657168.1	XP_013740757.1	XP_013684045.1
XP_013706618.1	XP_013697572.1	XP_013643094.1
XP_013641161.1	XP_013697573.1	XP_022560446.1
XP_022543801.1	XP_013738217.1	XP_013678442.1
XP_013649400.1	XP_022559364.1	XP_013701261.1
XP_013677585.1	XP_022559365.1	XP_013701268.1
XP_013656443.1	XP_022568676.1	XP_022562120.1
XP_013698896.1	XP_013728319.1	XP_013705740.1
XP_013707914.1	XP_013728321.1	XP_013705741.1
XP_022570329.1	XP_022548470.1	XP_013738193.1
XP_013668461.1	XP_013710468.1	XP_022561344.1
XP_022571164.1	XP_013672833.1	XP_022561345.1
XP_013742777.1	XP_022555551.1	XP_013649494.1
XP_013728033.1	XP_022555552.1	XP_013642946.1
XP_013735897.1	XP_013661947.1	XP_013731863.1
XP_013707319.1	XP_013712738.1	XP_013728857.1
XP_013650671.1	XP_022548488.1	XP_013683123.1
XP_013672456.1	XP_022554229.1	XP_022549159.1
XP_013672457.1	XP_022554230.1	XP_022549160.1
XP_013692466.1	XP_013714172.1	XP_022549161.1
XP_013711419.1	XP_013731426.1	XP_013742483.1
XP_013723929.1	XP_013748794.1	XP_013641161.1
XP_013672124.1	XP_013647226.1	XP_013667691.1
XP_013731995.1	XP_013652882.1	XP_013714813.1
XP_013661837.1	XP_013729594.1	XP_013714814.1
XP_013743492.2	NP_001303219.1	XP_013672332.1
XP_022567635.1	XP_013650955.1	XP_022576355.1
XP_022573837.1	XP_013651939.1	XP_013701722.1
XP_022573838.1	XP_022549714.1	XP_013673161.1
XP_013641072.1	XP_013639897.1	XP_022569154.1
XP_013654872.1	XP_013746500.1	XP_013731739.1
XP_013700831.1	XP_013712076.1	XP_013749944.1
XP_013706741.1	XP_022564188.1	XP_013697067.1
XP_013737395.1	XP_013737195.1	XP_013697109.1
XP_013667605.1	XP_013737335.1	XP_013711458.1
XP_013667812.1	XP_022561267.1	XP_013711459.1
XP_022566171.1	XP_022572482.1	XP_013737075.1
XP_013662203.1	XP_013706641.1	XP_013647837.1
NP_001302684.1	XP_013720418.1	XP_013647838.1
XP_013730612.1	XP_013750685.1	XP_013641287.1
XP_013702713.1	XP_013742778.1	XP_022576435.1
YP_717171.1	XP_013674040.2	XP_013711751.1
XP_013739651.1	XP_013752262.1	XP_013730417.1
XP_013678279.1	YP_005089969.1	XP_013736023.1
XP_022567555.1	XP_013700789.1	XP_013736025.1
XP_013682916.1	XP_013721995.1	XP_013736027.1
XP_013683754.1	XP_013693033.1	XP_013736028.1
XP_013642242.1	XP_013693040.1	XP_013658607.1
XP_022571201.1	XP_013646640.1	XP_013735701.1
XP_013657101.1	XP_013646704.1	XP_013695244.1
XP_013694111.1	XP_013653248.1	XP_013711597.1
XP_013746759.1	XP_013691956.1	XP_013711599.1
XP_013746766.1	XP_013642099.1	XP_013711600.1
XP_013640649.1	XP_013694755.1	XP_022563674.1
XP_013660578.1	XP_013710676.1	XP_022563675.1
XP_013692979.1	XP_013741710.1	XP_013656830.1
XP_013698785.1	XP_013678409.1	XP_013656847.1
XP_013720545.1	XP_013678410.1	XP_013646209.1
XP_013725930.1	XP_013701770.2	XP_013647534.1
XP_013725934.1	XP_013705740.1	XP_013705189.1
XP_013735766.1	XP_013705741.1	XP_013672928.1
XP_013745055.1	XP_013738193.1	XP_013648924.1
XP_013652728.1	XP_022561344.1	XP_013648925.1
XP_013652729.1	XP_022561345.1	XP_013707213.1
XP_013742347.1	XP_013725650.1	XP_013711887.1
XP_013745106.1	XP_013724763.1	XP_013731239.1
XP_013745107.1	XP_013694664.1	XP_013712732.1
XP_013666028.1	XP_013721828.1	XP_013712733.1
XP_013720912.1	XP_013737026.1	XP_013714902.1
XP_013692275.1	XP_013703795.1	XP_013712214.1
XP_013692312.1	XP_013747559.1	XP_013661094.1
XP_013694683.1	XP_013747560.1	XP_013677633.1
XP_013694715.1	XP_013702664.1	XP_013707686.1
XP_013664592.1	XP_013734988.1	XP_013736940.1
XP_013730002.1	XP_013689334.1	XP_022572401.1
XP_013730003.1	NP_001303137.1	XP_013652706.1
XP_022564444.1	XP_013647463.1	XP_013726124.1
XP_022576450.1	XP_013649114.1	XP_013726129.1
XP_013734427.1	XP_013666611.1	NP_001303228.1
XP_022576371.1	XP_013707014.1	XP_022544386.1
XP_013667528.1	XP_013682009.1	XP_022548443.1
XP_013667561.1	XP_013730729.1	XP_013647783.1
XP_013696854.1	XP_013744602.1	XP_013647790.1
XP_022543744.1	XP_013744603.1	XP_013647827.1
XP_022563881.1	XP_013664309.1	XP_013708535.1
XP_013662072.1	XP_013701729.1	XP_013708536.1
XP_013736572.1	XP_013731469.1	XP_013708537.1
XP_022551494.1		XP_022545476.1
XP_022555353.1		XP_013668169.1
XP_013649945.1		XP_013707601.1
XP_013649947.1		XP_013743248.1
XP_013700631.1		XP_013657437.1
XP_013731598.1		XP_013657440.1
XP_013743360.1		XP_013662136.1
XP_013670614.1		XP_013685140.1
XP_013704935.1		XP_013697299.1
XP_013731041.1		XP_013741843.1
XP_022550176.1		XP_022542970.1
XP_013723037.1		XP_013686090.1
XP_013656338.1		XP_013686091.1
XP_013742016.1		XP_013677807.1
XP_013647463.1		XP_013724763.1
XP_022554172.1		XP_013649200.1
XP_013726966.1		XP_013661126.1
XP_013649257.1		XP_013672072.1
XP_022571213.1		XP_013676952.1
NP_001303082.1		XP_013676965.1
XP_013711659.1		XP_013732686.1
XP_013712562.1		XP_013732687.1
XP_022564645.1		XP_013733993.1
XP_022549849.1		XP_013735497.1
XP_022560191.1		XP_013653873.1
XP_013732682.1		XP_013683002.1
XP_013691998.1		XP_013683003.1
XP_013694278.1		XP_013644063.1
XP_013695515.1		XP_013738293.1
XP_013695530.1		XP_013728820.1
XP_013723254.1		XP_013644800.1
XP_013723260.1		XP_013663920.1
XP_022558509.1		XP_013711628.1
XP_013653596.1		XP_013752262.1
XP_013683001.1		XP_013676834.1
XP_013687647.1		XP_013749992.1
XP_013653421.1		XP_013661302.1
XP_013703517.1		XP_022567328.1
XP_013712432.1		XP_013648961.1
XP_013727423.1		XP_013648962.1
XP_013737918.1		XP_013661739.1
XP_013734896.1		XP_013661740.1
XP_013643547.1		XP_013642926.1
XP_013698556.1		XP_013641072.1
XP_022543346.1		XP_022568444.1
XP_022543347.1		XP_022555765.1
XP_013683063.1		XP_013725390.1
XP_013683064.1		XP_013725391.1
XP_013667004.1		XP_022551666.1
XP_013677534.1		XP_013649816.1
XP_013682773.1		XP_022550497.1
XP_013682774.1		XP_013652917.1
XP_013685188.1		XP_013714788.1
XP_013725334.1		XP_013745178.1
XP_013725702.1		XP_022572487.1
XP_013729103.1		XP_013707555.1
XP_013732742.1		XP_013664378.2
XP_013732752.1		XP_013664379.2
XP_022552790.1		XP_013642125.1
XP_013666682.1		XP_013665680.1
XP_013643169.1		XP_013677066.1
XP_013681769.1		XP_013664175.1
XP_013682100.1		XP_013722722.1
XP_013682313.1		XP_013743060.1
XP_013713553.1		XP_013656619.1
XP_013716595.1		XP_013685624.1
XP_013732608.1		XP_022555742.1
XP_013642825.1		XP_013701797.1
XP_013643180.1		NP_001302615.1
XP_013722857.1		NP_001302899.1
XP_013659863.1		NP_001303114.1
XP_013710502.1		NP_001303204.1
XP_013746404.1		XP_013647842.1
NP_001302829.1		XP_013666971.1
XP_013641480.1		XP_013666973.1
XP_013699620.1		XP_013666976.1
XP_013699622.1		XP_013672800.1
XP_013710700.1		XP_013684052.1
XP_022546069.1		XP_013684055.1
XP_022546070.1		XP_013684774.1
XP_022547167.1		XP_013694760.1
XP_013644397.1		XP_013750013.1
XP_013692874.1		XP_013750293.1
XP_013707619.1		XP_022543902.1
XP_013707782.1		XP_022553290.1
XP_013734254.1		XP_022553292.1
XP_022570993.1		XP_022561139.1
XP_013727747.1		XP_022568688.1
XP_013735435.1		XP_013682751.1
XP_022555065.1		XP_013682755.1
XP_013648612.1		XP_013697339.1
XP_013702156.1		XP_013721155.1
XP_013734898.1		XP_013721828.1
XP_013737340.1		XP_013737026.1
XP_022549262.1		XP_013680360.1
XP_022549263.1		YP_005089992.1
XP_013691942.1		XP_013719894.1
XP_022565783.1		XP_013733784.1
XP_013686715.1		XP_022573702.1
XP_013742694.1		XP_022573764.1
XP_022556705.1		XP_013656795.1
XP_022569164.1		XP_013656797.1
XP_022569165.1		XP_013656799.1
XP_013698375.1		XP_022548036.1
XP_013640384.1		XP_022548037.1
XP_013703098.1		XP_022548038.1
XP_013703099.1		XP_013742778.1
XP_013692929.1		XP_013682799.1
XP_013666767.1		XP_022570457.1
XP_022547691.1		XP_013671764.1
XP_013697339.1		XP_013684083.1
XP_013654716.1		XP_013735540.1
XP_013656684.1		NP_001303102.1
XP_013722407.1		XP_022575205.1
XP_013649342.1		XP_013649689.1
XP_013688601.1		XP_013649736.1
NP_001302896.1		XP_013692867.1
XP_013715096.1		XP_013693509.1
XP_013647107.1		XP_013682946.1
XP_013733336.1		XP_013708265.1
NP_001302850.1		XP_013732734.1
XP_013648946.1		XP_013666573.1
XP_013648947.1		XP_013691557.1
XP_013649619.1		XP_022558439.1
XP_013653874.1		XP_013709614.1
XP_013682996.1		XP_022571404.1
XP_013690958.1		XP_013664772.1
XP_013698656.1		XP_013664773.1
XP_013699248.1		XP_013664774.1
XP_022544724.1		XP_022574494.1
XP_022566205.1		XP_013710358.1
XP_022566206.1		XP_013710648.1
XP_022566207.1		XP_022563710.1
XP_013705291.1		XP_013675723.1
NP_001303137.1		XP_013705291.1
XP_013723536.1		XP_013708624.1
XP_013750767.1		XP_013724025.1
XP_013684418.1		XP_013724028.1
XP_013735787.1		XP_022554246.1
XP_013741576.1		XP_013694669.1
XP_013640985.1		XP_022556678.1
XP_013693022.1		XP_013706675.1
XP_013662833.1		XP_013677272.1
XP_013697959.1		XP_013718621.1
XP_013697961.1		XP_013658235.1
XP_013699695.1		XP_013664816.1
XP_022558990.1		XP_013666482.1
XP_013733864.1		XP_022547249.1
XP_022570413.1		XP_013687812.1
XP_013663154.1		XP_013727382.1
XP_013649143.1		XP_013727383.1
XP_013687375.1		XP_013744948.1
XP_013649688.1		XP_013744949.2
XP_013649734.1		XP_022546866.1
XP_013651272.1		XP_022557277.1
XP_013676058.1		XP_022574142.1
XP_013728819.1		XP_013715468.1
XP_013695179.1		XP_013668187.1
XP_013722716.1		XP_013729433.1
XP_013678087.1		NP_001302606.1
XP_013678088.1		XP_013667030.1
XP_013726745.1		XP_013675941.1
XP_022545831.1		XP_013683001.1
XP_013687601.1		XP_013687647.1
XP_013702066.1		XP_013672833.1
XP_022572377.1		XP_022555551.1
XP_013675723.1		XP_022555552.1
XP_013725491.1		XP_013742636.2
XP_013735204.1		XP_013648355.1
XP_013696662.1		XP_013736745.1
XP_013641622.1		XP_013666785.1
XP_013747529.1		XP_013676238.1
XP_013747531.1		XP_013644886.1
XP_013647967.1		XP_013750493.1
XP_013706394.1		XP_013701819.1
XP_013647030.1		XP_013708454.1
XP_013721032.1		XP_013702418.1
XP_013693509.1		XP_013734271.1
XP_013683326.1		XP_013737939.1
XP_013691962.1		XP_013687705.1
XP_013703396.1		XP_013743938.1
XP_013706905.1		XP_013675038.1
XP_013734657.1		XP_013675040.1
XP_013734659.1		XP_013640854.1
XP_013748254.1		XP_013697155.1
XP_013738484.1		XP_013697156.1
XP_013738485.1		XP_022552448.1
XP_013744542.1		XP_013678636.1
XP_013744643.1		XP_013738484.1
XP_013744644.1		XP_013738485.1
XP_022566476.1		XP_013744542.1
XP_022566477.1		XP_013744643.1
XP_013657063.1		XP_013744644.1
XP_013732301.1		XP_022566476.1
XP_013641206.1		XP_022566477.1
XP_013675644.1		XP_013726585.1
XP_013693511.1		XP_013726587.1
XP_013750720.1		XP_013726589.1
XP_013750206.1		XP_022563984.1
XP_013750212.1		XP_013671815.1
XP_013737394.1		XP_013716605.1
XP_013694664.1		XP_013724492.1
XP_013692759.1		XP_013673820.1
XP_013748311.1		XP_013642048.2
XP_013748312.2		XP_013739988.1
XP_013648123.1		XP_013667960.1
XP_013736094.1		XP_013667962.1
XP_013736095.1		XP_013668052.1
XP_013717454.1		XP_013679493.1
XP_013694669.1		XP_013703772.1
XP_022549103.1		XP_013695202.1
XP_013714356.1		XP_013695203.1
XP_022548403.1		XP_013695204.1
XP_022548404.1		XP_013695205.1
XP_022548405.1		XP_013725066.1
XP_022565848.1		XP_013725068.1
XP_013732372.1		XP_022558950.1
XP_013698089.1		XP_022558951.1
XP_013698762.1		XP_013748694.1
XP_013699142.1		XP_013743484.1
XP_013744788.1		XP_013743485.1
XP_013744807.1		XP_013686847.1
XP_013746609.1		XP_013733909.1
XP_022556088.1		XP_013702389.1
XP_013730840.1		XP_013702391.1
XP_013688069.1		XP_013706641.1
XP_013702663.1		XP_013720730.1
XP_013677204.1		XP_013727106.1
XP_013726184.1		XP_022567586.1
XP_013717951.1		XP_013660389.1
XP_013702493.1		XP_013736216.1
XP_013659608.1		XP_022570385.1
XP_013726128.1		XP_013676058.1
XP_022555765.1		XP_013728819.1
XP_013641355.1		XP_013665873.1
XP_013651900.1		XP_013724001.1
XP_013661154.1		XP_013646830.1
XP_013678306.1		XP_022554172.1
XP_013682353.1		XP_013703151.1
XP_013686107.1		XP_013676746.1
XP_013689119.1		XP_013716519.1
XP_013703612.1		XP_022575753.1
XP_013723871.1		XP_013749627.1
XP_013723872.1		XP_022558781.1
XP_013748352.1		XP_013735744.1
XP_022546826.1		XP_013745030.1
XP_022554777.1		XP_013643717.1
XP_013731720.1		XP_013660879.1
XP_013749938.1		XP_013660977.1
XP_013718014.2		XP_013669880.1
XP_013678442.1		XP_013680820.1
XP_013701261.1		XP_013706974.1
XP_013701268.1		XP_013653050.1
XP_022562120.1		XP_013750542.1
XP_013731755.1		XP_013648842.1
XP_022552783.1		XP_013648955.1
XP_013655692.1		XP_013700932.1
XP_013655693.1		XP_022544729.1
XP_013731775.1		XP_013723585.1
XP_013648924.1		XP_013750766.1
XP_013648925.1		XP_013716713.1
XP_013707213.1		XP_013716714.1
XP_013711887.1		XP_013718252.1
XP_013675532.1		XP_013738747.1
XP_013641944.1		XP_013721781.1
XP_013644886.1		XP_013721782.1
XP_013682053.1		XP_013747615.1
XP_022567020.1		XP_013641087.1
XP_013664305.1		XP_013672644.1
XP_013672479.1		XP_013711332.1
XP_013725653.1		XP_013716447.1
XP_013700324.1		XP_013729503.1
XP_013731978.1		XP_022546398.1
XP_013750964.1		XP_013711646.1
XP_013732824.1		XP_013647707.1
XP_013697969.1		XP_013647713.1
XP_013698514.1		XP_013653341.1
XP_013687975.1		XP_013672404.1
XP_013687976.1		XP_013698043.1
XP_022574265.1		XP_013698044.1
XP_022574266.1		XP_013727033.1
XP_013706641.1		XP_013738219.1
XP_013737483.1		XP_022543112.1
XP_013688864.1		XP_022544087.1
XP_013658959.1		XP_022559499.1
XP_013672332.1		XP_013642229.2
XP_013685067.2		XP_013735142.1
XP_013685068.2		XP_013735143.1
XP_013733325.1		XP_013735144.1
XP_013728857.1		XP_013735146.1
XP_013649163.1		XP_022550862.1
XP_013717062.1		XP_022550882.1
XP_013750955.1		XP_013648287.1
XP_022556857.1		XP_013663844.1
XP_022574287.1		XP_013692762.1
XP_013648349.1		XP_013702756.1
XP_013749037.1		XP_013702757.1
XP_013674331.1		XP_013702758.1
XP_013745857.1		XP_013702759.1
XP_013692895.1		XP_013742088.1
XP_022576212.1		XP_013743465.1
XP_013653198.1		XP_013667147.1
XP_013653199.1		XP_013745385.1
XP_013656124.1		XP_013749529.1
XP_013662114.1		XP_013673487.1
XP_013671460.1		XP_013674675.1
XP_013678649.1		XP_013728808.1
XP_013685736.1		XP_013722125.1
XP_013717144.1
XP_022563122.1
XP_013696884.1
XP_013749733.1
XP_022559101.1
XP_013720072.1
XP_013708228.1
XP_013725092.1
XP_022570644.1
XP_013662881.1
XP_013698330.1
XP_013698331.1
XP_013694463.1
XP_013712263.1
XP_013712264.1
XP_013712265.1
XP_022547131.1
XP_022547132.1
XP_013741608.1
XP_013725523.1
XP_022574902.1
XP_013714172.1
YP_717117.1
XP_013722381.2
XP_022544796.1
XP_013740727.1
XP_013721995.1
XP_013652496.2
XP_013743465.1
XP_013655894.1
XP_013661277.1
XP_013661303.1
XP_013706397.1
XP_013737934.1
XP_013748093.1
XP_013722715.1
XP_013748209.1
XP_013672256.1
XP_013672257.1
XP_013707346.1
XP_013740757.1
XP_013718421.1
XP_013718422.1
XP_013726774.1
NP_001302548.1
XP_013665136.1
XP_013712399.1
XP_013712530.1
XP_013738523.1
XP_013738524.1
XP_013692916.1
XP_013710398.1
XP_022569668.1
XP_013656172.1
XP_013752262.1
XP_013664611.1
XP_013722211.1
XP_013738757.1
XP_013709912.1
XP_013724291.1
XP_022553695.1
XP_013698310.1
XP_013706865.1
XP_013706866.1
XP_013706867.1
XP_013706868.1
XP_013725223.1
XP_013725225.1
XP_013659194.1
XP_013676948.1
XP_022564892.1
XP_013706341.1
XP_013702816.1
XP_022558859.1
XP_013736821.1
XP_013700730.1
XP_013715635.1
XP_013737843.1
XP_022566964.1
XP_013666570.1
XP_022555473.1
XP_022555474.1
XP_022555476.1
XP_022555477.1
XP_022555478.1
XP_022555479.1
XP_013703135.1
XP_013748810.1
XP_013666798.2
XP_013677405.1
XP_013725458.1
XP_013643023.1
XP_022568278.1
XP_022575326.1
XP_013663126.1
XP_013663265.1
XP_013663266.1
XP_022563258.1
XP_013706657.1
XP_013664772.1
XP_013664773.1
XP_013664774.1
XP_022574494.1
XP_013643916.1
XP_013643917.1
XP_013676595.1
XP_013710621.1
XP_013735673.1
XP_013701797.1
XP_013746231.1
XP_013746236.1
XP_013666840.1
XP_013666841.1
XP_013666842.1
XP_013711808.1
XP_013711809.1
XP_013729594.1
XP_013701819.1
XP_013708216.1
XP_013705138.1
XP_013746535.1
XP_013746536.1
XP_013698472.1
XP_013641271.1
XP_013661778.1
XP_013661779.1
XP_013701660.1
XP_013687318.1
XP_013687319.1
XP_013687333.1
XP_013687335.1
XP_013678329.1
XP_013673227.1
XP_022550981.1
XP_013673161.1
XP_022569154.1
XP_013643794.1
XP_013692418.1
XP_013748457.1
XP_022559124.1
XP_022574932.1
XP_013691906.2
XP_022559186.1
XP_022575497.1
XP_022575498.1
XP_013687608.1
XP_013742483.1
XP_013671903.1
XP_013712177.1
XP_013704126.1
XP_013704127.1
XP_013675887.1
XP_013712287.1
XP_013715657.1
XP_013718853.1
XP_013743236.1
XP_013663220.1
XP_013663221.1
XP_013650102.1
XP_013717936.1
XP_013655680.1
XP_013655681.1
XP_013693383.1
XP_013705742.1
XP_013705743.1
XP_013711448.1
YP_005089966.1
XP_013727579.1
XP_022562209.1
XP_013697071.1
XP_013697075.1
XP_013716013.1
XP_013667426.1
XP_022556061.1
XP_013752265.1
XP_013737597.1
XP_013737599.1
XP_013737600.1
XP_013737601.1
XP_022572573.1
XP_022572574.1
XP_022572575.1
XP_022572576.1
XP_013656502.1
XP_013671247.1
XP_013737962.1
XP_013739511.1
XP_022563078.1
XP_022570411.1
XP_013657088.1
XP_022566835.1
XP_013741959.1
XP_013657212.1
XP_013656454.1
XP_013749797.1
XP_013678594.1
XP_013679082.1
XP_022553012.1
XP_022553013.1
XP_013647783.1
XP_013647790.1
XP_013647827.1
XP_013708535.1
XP_013708536.1
XP_013708537.1
XP_022545476.1
XP_013743381.1
XP_013666526.1
XP_013717522.1
XP_013717523.1
XP_022543052.1
XP_022543053.1
XP_013668119.1
XP_013711494.1
NP_001302880.1
XP_013654151.1
XP_013641872.1
XP_013712448.1
XP_013655544.1
XP_013723673.1
XP_013643284.1
XP_013740797.1
XP_013740934.1
XP_013671931.1
XP_013671932.1
XP_022559110.1
XP_022559111.1
XP_022565493.1
XP_013644286.1
XP_022543528.1
XP_013648963.1
XP_013672822.1
XP_013719662.1
XP_022555557.1
XP_013640532.1
XP_013706065.1
XP_013686604.1
XP_013686605.1
XP_013732314.1
XP_013732315.1
XP_013665353.2
XP_013678237.1
XP_013741960.2
XP_013742174.1
XP_013721109.1
XP_013749853.1
XP_013650955.1
XP_013651939.1
XP_022549714.1
XP_013650093.1
XP_013717926.1
XP_013677400.1
XP_013677401.1
XP_013747784.1
XP_013649377.1
XP_013702398.1
XP_013642373.1
XP_013642379.1
XP_013671840.1
XP_013724763.1
XP_013642125.1
XP_013748435.1
XP_013677334.1
XP_022552692.1
XP_013648004.1
XP_022544644.1
XP_013656705.1
XP_022555705.1
XP_013733384.1
XP_013748097.1
XP_022567277.1
XP_013733168.1
NP_001303199.1
XP_013656444.1
XP_013646637.1
XP_013646643.1
XP_013747432.1
XP_013747439.1
XP_013671897.1
XP_013741876.1
XP_013714890.1
XP_013736154.1
XP_013733062.1
XP_013736623.1
XP_013684807.1
XP_013686363.1
XP_022576267.1
XP_013703390.1
XP_013740819.1
XP_022575753.1
XP_013671249.1
XP_013706278.1
XP_013739528.1
XP_013739839.1
XP_013641087.1
XP_013672644.1
XP_013711332.1
XP_013716447.1
XP_013729503.1
XP_022546398.1
XP_022571849.1
XP_013710641.1
XP_013716449.1
XP_013668358.1
XP_013668359.1
XP_013726255.1
XP_013726256.1
XP_013662393.1
XP_013662394.1
XP_013726180.1
XP_013726181.1
XP_013708265.1
XP_013698519.1
XP_013671815.1
XP_013716605.1
XP_013749880.1
XP_013749881.1
XP_022568994.1
XP_013659272.1
XP_013695503.1
XP_013733273.1
XP_013733274.1
XP_013733275.1
XP_022574496.1
XP_013697074.1
XP_013701971.1
XP_022575411.1
XP_022567302.1
XP_013647707.1
XP_013647713.1
XP_013653341.1
XP_013672404.1
XP_013698043.1
XP_013698044.1
XP_013727033.1
XP_013738219.1
XP_022543112.1
XP_022544087.1
XP_022559499.1
XP_013689273.1
XP_013673306.1
XP_013735455.1
XP_013739225.2
XP_013717976.1
XP_013701701.1
XP_013677212.1
XP_013677213.1
XP_013711352.1
XP_022557206.1
XP_013734655.1
XP_013716713.1
XP_013716714.1
XP_013702418.1
XP_013734271.1
XP_022576266.1
XP_013690070.1
XP_013690074.1
XP_013738395.1
XP_013738396.1
XP_022561558.1
XP_013730219.1
XP_013714919.1
XP_022548412.1
XP_022565403.1
XP_022565404.1
XP_022572809.1
XP_013653131.1
XP_013684025.1
XP_022571835.1
XP_013724913.1
XP_022554165.1
XP_013657686.1
XP_013665518.1
XP_013678750.1
XP_013680280.1
XP_013686742.1
XP_013686743.1
XP_013686753.1
XP_013698649.1
XP_013700674.1
XP_013700675.1
XP_013700676.1
XP_013712760.1
XP_013718218.1
XP_013718219.1
XP_013726586.1
XP_013731494.1
XP_013733475.1
XP_013738537.1
XP_013742827.1
XP_013742828.1
XP_013750874.1
XP_022552886.1
NP_001303054.1
XP_013683766.1
XP_013683767.1
XP_013653076.1
XP_013691855.1
XP_013696051.1
XP_013698295.1
XP_013711291.1
XP_022574945.1
XP_013688716.1
XP_013690396.1
XP_013654381.1
XP_013743947.1
XP_013664139.1
XP_013712086.1
XP_013702664.1
XP_013735321.1
XP_013678525.1
XP_013724046.1
XP_013672190.1
XP_013674876.1
XP_013684756.1
XP_013684757.1
XP_013686339.1
XP_013682970.1
XP_013684598.1
XP_013724045.1
XP_013736035.1
XP_013750394.1
XP_013750395.1
XP_022555188.1
XP_022558406.1
XP_022572027.1
XP_022575566.1
XP_013702351.1
XP_013724964.1
XP_022554157.1
XP_013717990.1
XP_013717630.1
XP_013742673.1
XP_013724785.1
XP_022555968.1
