# Supplementary material for: Comparative proteomics analysis reveals the molecular mechanism of enhanced cold tolerance through ROS scavenging in winter rapeseed (Brassica napus L.)
Source: PLoS One. 2021 Jan 12;16(1):e0243292. doi: 10.1371/journal.pone.0243292 (PMC7802968; doi:10.1371/journal.pone.0243292)
Supplement: S3 Table — (XLSX) [file pone.0243292.s003.xlsx]

## Sheet: NFT0_NST0
PFC	GO_ID	Description	p.adjust
Biological Process	GO:0006091	generation of precursor metabolites and energy	5.3448e-24
Biological Process	GO:0044710	single-organism metabolic process	5.24e-11
Biological Process	GO:0019752	carboxylic acid metabolic process	8.03467e-09
Biological Process	GO:0043436	oxoacid metabolic process	1.2576e-08
Biological Process	GO:0006082	organic acid metabolic process	1.2576e-08
Biological Process	GO:0032787	monocarboxylic acid metabolic process	2.27067e-08
Biological Process	GO:0006807	nitrogen compound metabolic process	2.84457e-08
Biological Process	GO:0015979	photosynthesis	3.799e-08
Biological Process	GO:0019684	photosynthesis, light reaction	4.07556e-08
Biological Process	GO:0071704	organic substance metabolic process	8.0696e-08
Molecular Function	GO:0046906	tetrapyrrole binding	2.037e-17
Molecular Function	GO:0005372	water transmembrane transporter activity	5.238e-07
Molecular Function	GO:0005198	structural molecule activity	5.432e-05
Molecular Function	GO:0016706	oxidoreductase activity, acting on paired donors, with incorporation or reduction of molecular oxygen, 2-oxoglutarate as one donor, and incorporation of one atom each of oxygen into both donors	0.000582
Molecular Function	GO:0008408	3'-5' exonuclease activity	0.000582
Molecular Function	GO:0008079	translation termination factor activity	0.0011155
Molecular Function	GO:0016867	intramolecular transferase activity, transferring acyl groups	0.00278529
Molecular Function	GO:0016209	antioxidant activity	0.007275
Molecular Function	GO:0004527	exonuclease activity	0.00873
Molecular Function	GO:0016627	oxidoreductase activity, acting on the CH-CH group of donors	0.01455
Cellular Component	GO:0044446	intracellular organelle part	5.611e-25
Cellular Component	GO:0044435	plastid part	3.258e-22
Cellular Component	GO:0009521	photosystem	7.84333e-20
Cellular Component	GO:0009579	thylakoid	5.8825e-19
Cellular Component	GO:0034357	photosynthetic membrane	3.62e-18
Cellular Component	GO:0009507	chloroplast	9.05e-18
Cellular Component	GO:0044434	chloroplast part	1.56112e-17
Cellular Component	GO:0044422	organelle part	1.56112e-17
Cellular Component	GO:0009536	plastid	3.41889e-16
Cellular Component	GO:0031976	plastid thylakoid	1.448e-15

## Sheet: NFT1_NST1
PFC	GO_ID	Description	p.adjust
Biological Process	GO:0044710	single-organism metabolic process	1.06773e-14
Biological Process	GO:0009850	auxin metabolic process	1.06773e-14
Biological Process	GO:0042445	hormone metabolic process	1.06773e-14
Biological Process	GO:0009683	indoleacetic acid metabolic process	4.4044e-13
Biological Process	GO:0034754	cellular hormone metabolic process	4.4044e-13
Biological Process	GO:0042430	indole-containing compound metabolic process	4.83817e-13
Biological Process	GO:0006568	tryptophan metabolic process	2.25225e-12
Biological Process	GO:0006586	indolalkylamine metabolic process	2.25225e-12
Biological Process	GO:0006576	cellular biogenic amine metabolic process	1.82e-11
Biological Process	GO:0009308	amine metabolic process	1.82e-11
Molecular Function	GO:0003824	catalytic activity	7.74e-13
Molecular Function	GO:0016491	oxidoreductase activity	2.322e-06
Molecular Function	GO:0004518	nuclease activity	1.29e-05
Molecular Function	GO:0008408	3'-5' exonuclease activity	3.1992e-05
Molecular Function	GO:0016620	oxidoreductase activity, acting on the aldehyde or oxo group of donors, NAD or NADP as acceptor	3.1992e-05
Molecular Function	GO:0051213	dioxygenase activity	9.89e-05
Molecular Function	GO:0016833	oxo-acid-lyase activity	0.000162171
Molecular Function	GO:0008483	transaminase activity	0.000312825
Molecular Function	GO:0016769	transferase activity, transferring nitrogenous groups	0.000315333
Molecular Function	GO:0043168	anion binding	0.0003354
Cellular Component	GO:0009532	plastid stroma	2.43e-05
Cellular Component	GO:0031012	extracellular matrix	0.00011475
Cellular Component	GO:0043667	pollen wall	0.00011475
Cellular Component	GO:0043668	exine	0.00011475
Cellular Component	GO:0043673	sexine	0.00011475
Cellular Component	GO:0044420	extracellular matrix component	0.00011475
Cellular Component	GO:0005576	extracellular region	0.000578571
Cellular Component	GO:0044435	plastid part	0.000961875
Cellular Component	GO:0071944	cell periphery	0.00165
Cellular Component	GO:0042579	microbody	0.00324

## Sheet: NFT2_NST2
PFC	GO_ID	Description	p.adjust
Biological Process	GO:0006558	L-phenylalanine metabolic process	9.153e-16
Biological Process	GO:1902221	erythrose 4-phosphate/phosphoenolpyruvate family amino acid metabolic process	9.153e-16
Biological Process	GO:0006778	porphyrin-containing compound metabolic process	1.017e-14
Biological Process	GO:0033013	tetrapyrrole metabolic process	1.60686e-14
Biological Process	GO:0019752	carboxylic acid metabolic process	1.60686e-14
Biological Process	GO:0006779	porphyrin-containing compound biosynthetic process	5.5935e-14
Biological Process	GO:0043436	oxoacid metabolic process	6.82843e-14
Biological Process	GO:0006082	organic acid metabolic process	7.6275e-14
Biological Process	GO:0033014	tetrapyrrole biosynthetic process	8.023e-14
Biological Process	GO:0051188	cofactor biosynthetic process	1.1187e-13
Molecular Function	GO:0016841	ammonia-lyase activity	2.016e-15
Molecular Function	GO:0016840	carbon-nitrogen lyase activity	3.92e-09
Molecular Function	GO:0051536	iron-sulfur cluster binding	1.30667e-07
Molecular Function	GO:0004518	nuclease activity	7.7e-07
Molecular Function	GO:0051540	metal cluster binding	1.512e-06
Molecular Function	GO:0016829	lyase activity	1.58667e-05
Molecular Function	GO:0008408	3'-5' exonuclease activity	5.2e-05
Molecular Function	GO:0004527	exonuclease activity	0.00121333
Molecular Function	GO:0009975	cyclase activity	0.00121333
Molecular Function	GO:0016684	oxidoreductase activity, acting on peroxide as acceptor	0.00126
Cellular Component	GO:0009532	plastid stroma	3.857e-11
Cellular Component	GO:0044435	plastid part	5.985e-09
Cellular Component	GO:0005576	extracellular region	8.86667e-09
Cellular Component	GO:0044391	ribosomal subunit	1.76225e-08
Cellular Component	GO:0009526	plastid envelope	9.044e-08
Cellular Component	GO:0005840	ribosome	5.76333e-07
Cellular Component	GO:0009536	plastid	9.69e-07
Cellular Component	GO:0044446	intracellular organelle part	2.16125e-06
Cellular Component	GO:0030529	intracellular ribonucleoprotein complex	1.463e-05
Cellular Component	GO:1990904	ribonucleoprotein complex	1.463e-05
