# Supplementary material for: Comparative proteomics analysis reveals the molecular mechanism of enhanced cold tolerance through ROS scavenging in winter rapeseed (Brassica napus L.)
Source: PLoS One. 2021 Jan 12;16(1):e0243292. doi: 10.1371/journal.pone.0243292 (PMC7802968; doi:10.1371/journal.pone.0243292)
Supplement: S4 Table — (XLSX) [file pone.0243292.s004.xlsx]

## Sheet: Sheet1
pathway	NST1-NFT1	NST2-NFT2	phenylalanine, tyrosine and tryptophan biosynthesis(NST1_NFT1)	regular	phenylalanine, tyrosine and tryptophan biosynthesis(NST2_NFT2)	regular	lysine degradation(NST1_NFT1)	regular	lysine degradation(NST2_NFT2)	regular	ubiquinone and other terpenoid-quinone pathway(NST1_NFT1)	regular	ubiquinone and other terpenoid-quinone pathway(NST2_NFT2)	regular	flavonoid biosynthesis(NST1_NFT1)	regular	flavonoid biosynthesis(NST2_NFT2)	regular
phenylalanine, tyrosine and tryptophan biosynthesis	27	19	XP_013722305.1	Up	XP_013676058.1	Down	XP_013707249.1	Up	XP_022565853.1	Up	XP_013716383.1	Down	XP_013695640.1	Up	XP_022557738.1	Up	XP_013743588.1	Down
lysine degradation	23	17	XP_013728819.1	Up	XP_013728819.1	Down	XP_013671855.1	Up	XP_013714288.1	Up	XP_013723237.1	Down	XP_013723237.1	Up	XP_013683255.1	Up	XP_022571603.1	Down
ubiquinone and other terpenoid-quinone pathway	17	18	XP_013676058.1	Up	XP_013722305.1	Down	XP_013745666.1	Up	XP_022565852.1	Up	XP_013723238.1	Down	XP_013695641.1	Up	XP_022571603.1	Up	XP_013748807.1	Down
flavonoid biosynthesis	13	14	XP_013722304.1	Up	XP_013722304.1	Down	XP_013714290.1	Down	XP_022565851.1	Up	XP_022563345.1	Down	XP_013723238.1	Up	NP_001302879.1	Up	XP_022557738.1	Down
	80	68	XP_022572748.1	Down	XP_013738639.1	Down	XP_022565853.1	Down	XP_013714289.1	Up	XP_013695640.1	Down	XP_022571603.1	Down	XP_013748807.1	Up	NP_001302879.1	Down
			XP_013667479.1	Down	XP_013718039.2	Down	XP_013714289.1	Down	XP_013714290.1	Up	XP_013695641.1	Down	XP_013683255.1	Down	XP_013743588.1	Up	XP_013683255.1	Down
			XP_013653143.1	Up	XP_013653143.1	Down	XP_013728319.1	Down	XP_013672989.1	Up	XP_022571603.1	Up	XP_013748807.1	Down	XP_013678442.1	Up	XP_022562120.1	Down
			XP_013738639.1	Down	XP_013641401.1	Down	XP_022565851.1	Down	XP_013740330.1	Up	XP_013748807.1	Up	NP_001302879.1	Down	XP_022562120.1	Up	XP_013678442.1	Down
			XP_013718039.2	Up	XP_013657082.1	Down	XP_022548470.1	Down	XP_022550882.1	Up	XP_013683255.1	Up	XP_022557738.1	Down	XP_013701261.1	Up	XP_013701268.1	Down
			XP_013657201.1	Up	XP_013657083.1	Down	XP_013714288.1	Down	XP_022550217.1	Up	NP_001302879.1	Up	XP_013743588.1	Down	XP_013701268.1	Up	XP_013701261.1	Down
			XP_022545953.1	Up	XP_013711343.1	Down	XP_022565852.1	Down	XP_013735146.1	Up	XP_013743588.1	Up	XP_013641401.1	Down	XP_013715671.1	Up	XP_013675963.1	Down
			XP_013657140.1	Up	XP_013706880.1	Down	XP_013728321.1	Down	XP_013735143.1	Up	XP_022557738.1	Up	XP_013718039.2	Down	XP_013743978.1	Up	XP_013675964.1	Down
			XP_013662576.1	Up	XP_013738136.1	Down	XP_013740330.1	Down	XP_013735142.1	Up	XP_013718039.2	Up	XP_013653143.1	Down	XP_013692583.1	Up	XP_013743978.1	Down
			XP_013662658.1	Up	XP_013666735.1	Down	XP_013672989.1	Down	XP_013735144.1	Up	XP_013653143.1	Up	XP_013738639.1	Down			XP_013692583.1	Down
			XP_022565834.1	Up	XP_013738138.1	Down	XP_013664244.1	Down	XP_022550862.1	Up	XP_013738639.1	Down	XP_022569263.1	Up
			XP_013661385.1	Up	XP_013640777.1	Down	XP_013735143.1	Down	XP_013664243.1	Up	XP_013749046.1	Up	XP_013725327.1	Up
			XP_013688505.1	Up	XP_013663182.1	Down	XP_013735146.1	Down	XP_013664244.1	Up	XP_013751425.2	Up	XP_013719625.1	Up
			XP_022555148.1	Up	XP_013663181.1	Down	XP_022550217.1	Down					XP_013707373.1	Up
			XP_013640777.1	Up	XP_013726187.1	Up	XP_022550882.1	Down
			XP_013721995.1	Up			XP_013735142.1	Down
			XP_013663182.1	Up			XP_013664243.1	Down
			XP_013726187.1	Down			XP_013735144.1	Down
			XP_013663181.1	Up			XP_022550862.1	Down
			XP_013664180.1	Up
			XP_013664181.1	Up
			XP_013707917.2	Up
			XP_013707916.2	Up

## Sheet: common DAPs in T1_T1 and T2_T2
common DAPs in T1_T1 and T2_T2
XP_013722305.1
XP_013728819.1
XP_013676058.1
XP_013722304.1
XP_013653143.1
XP_013738639.1
XP_013718039.2
XP_013640777.1
XP_013663182.1
XP_013726187.1
XP_013663181.1
XP_013714290.1
XP_022565853.1
XP_013714289.1
XP_022565851.1
XP_013714288.1
XP_022565852.1
XP_013740330.1
XP_013672989.1
XP_013664244.1
XP_013735143.1
XP_013735146.1
XP_022550217.1
XP_022550882.1
XP_013735142.1
XP_013664243.1
XP_013735144.1
XP_022550862.1
XP_013723237.1
XP_013723238.1
XP_013695640.1
XP_013695641.1
XP_022571603.1
XP_013748807.1
XP_013683255.1
NP_001302879.1
XP_013743588.1
XP_022557738.1
XP_013678442.1
XP_022562120.1
XP_013701261.1
XP_013701268.1
XP_013743978.1
XP_013692583.1
