# Supplementary material for: Comparative proteomics analysis reveals the molecular mechanism of enhanced cold tolerance through ROS scavenging in winter rapeseed (Brassica napus L.)
Source: PLoS One. 2021 Jan 12;16(1):e0243292. doi: 10.1371/journal.pone.0243292 (PMC7802968; doi:10.1371/journal.pone.0243292)
Supplement: S5 Table — (XLSX) [file pone.0243292.s005.xlsx]

## Sheet: Sheet1
Number	Protein ID	Gene ID	primers	Product size (bp)
1	XP_013728819.1	LOC106432520	F: GTAGGGTTGGCTAGGGCAATGATG	144
			R: ACCACAAGCAGCAGCGAGTATTG
2	XP_013676058.1	LOC106380774	F: GGCACCAATGTACCATCCAGCTAC	128
			R: CTCCAACGACGGCATAAGACACTC
3	XP_013722305.1	LOC106426145	F: ACGGCGTTGACTCGGAGAGG	90
			R: GCGACTGGAAGACGGAAAGGAAG
5	XP_013718039.2	LOC106421756	F: CAGTTCAGTGGCAGCGATGAGG	140
			R: GTGTGGCTAGTCTCGGCAGTTTC
6	XP_013657201.1	LOC106361939	F: GCTCGCCTTAACCCTTCTTCTCTC	130
			R: AGTTGACAACAGCGGCAGGTG
7	XP_022545953.1	LOC111199801	F: TCCTCAAGCCCTGTCCGAATCC	121
			R: ACAACAACAGCGGCAGGTGTC
8	XP_022565834.1	LOC106392246	F: TGCTCTTGGTGGCGGTGTTATTG	95
			R: TGACAGTGGTGGGGATCTGGATG
9	XP_013661385.1	LOC106366334	F: TGCTCTTGGTGGTGGTGTTATTGG	95
			R: TGACAGTGGTGGGGATCTGGATG
10	XP_013640777.1	LOC106346081	F: GGTGGTTATTGGTGCTGGTGGAG	106
			R: TTCTAGTGCTCGCTCGTAAGTTCG
11	XP_013726187.1	LOC106429959	F: ATGCCTGTGCTCATAACCCAACTG	129
			R: TTCCACTCGCAAAGCCCTGATAAG
12	XP_013721995.1	LOC106425823	F: ATTCTCGGTGTGACGGTTGCTTAC	97
			R: CAAGTGGCTTCCCTTCCTCAGTTC
14	XP_013664180.1	LOC106368705	F: GGTTGCGATGGTTCCTGGAGATG	122
			R: GCAGTGGCTCAAGGGCTTTCC
15	XP_013707917.2	LOC106411660	F: AATGGTTCCTGGAGATGCGTTTGG	116
			R: GCAGTGGCTCAAGGGCTTTCC
16	XP_022571603.1	LOC106437590	F: GTCGTCTCATCGCCAAACCTAACC	109
			R: CCTGCCCTTTGCCCGTGAAG
17	XP_022557738.1	LOC111205796	F: GAGACCTCTTCCTCCTCCGTATGG	103
			R: GATCCGAACTCCACGCCTTGC
18	XP_013683255.1	LOC106387868	F: GTCGTCTCATCGCCAAACCTAACC	146
			R: TTCCTCCAGTGCTCGCCGTAG
19	XP_013678442.1	LOC106382906	F: CAGGGATCGTCGTCATCATCGC	81
			R: TCGTCGCTCTATGCTCTCCACTC
20	XP_022562120.1	LOC106405224	F: ACTCCAGCATCGTCGTCATCATTG	84
			R: TCGTCGCTCTATGCTCTCCACTC
21	XP_013715671.1	LOC106419433	F: TTCCTTCCGCCGTCATTGTTCAC	97
			R: TCCTTATCCACCGTCGTCCTATGC
24	XP_013672989.1	LOC106377328	F: GCGGTCGTGAAGCTGGTAGTG	93
			R: CTTGTGCCAGAGGTAACTCGTTCC
25	XP_013707249.1	LOC106411109	F: GGGACGGTTCTTGTTCTGTCTAGC	148
			R: GGATTGTCTTGGCGAGGAAGGC
26	XP_013745666.1	LOC106448277	F: GCGACCTTCCTCTGTTGTTCTACC	145
			R: ACGGTATTGCCTGCTGATATTGCC
30	XP_013723238.1	LOC106427054	F: TGCCTTCTCCTCCGCCTACTTAC	98
			R: AATCCCCAACTCCTCACACTCCTC
