# Supplementary material for: Comparative proteomics analysis reveals the molecular mechanism of enhanced cold tolerance through ROS scavenging in winter rapeseed (Brassica napus L.)
Source: PLoS One. 2021 Jan 12;16(1):e0243292. doi: 10.1371/journal.pone.0243292 (PMC7802968; doi:10.1371/journal.pone.0243292)
Supplement: S6 Table — (XLSX) [file pone.0243292.s006.xlsx]

## Sheet: Sheet1
Number	Protein ID	Protein name
1	XP_013728819.1	trpD; anthranilate phosphoribosyltransferase
2	XP_013676058.1	trpD; anthranilate phosphoribosyltransferase
3	XP_013722305.1	trpD; anthranilate phosphoribosyltransferase
4	XP_013718039.2	TAT; tyrosine aminotransferase
5	XP_013657201.1	trpG; anthranilate synthase component II
6	XP_022545953.1	trpG; anthranilate synthase component II
7	XP_022565834.1	aroB; 3-dehydroquinate synthase
8	XP_013661385.1	aroB; 3-dehydroquinate synthase
9	XP_013640777.1	aroDE, DHQ-SDH; 3-dehydroquinate dehydratase / shikimate dehydrogenase
10	XP_013726187.1	GOT1; aspartate aminotransferase, cytoplasmic
11	XP_013721995.1	GOT1; aspartate aminotransferase, cytoplasmic
12	XP_013664180.1	PAT, AAT; bifunctional aspartate aminotransferase and glutamate/aspartate-prephenate aminotransferase
13	XP_013707917.2	PAT, AAT; bifunctional aspartate aminotransferase and glutamate/aspartate-prephenate aminotransferase
14	XP_022571603.1	CYP73A; trans-cinnamate 4-monooxygenase
15	XP_022557738.1	CYP73A; trans-cinnamate 4-monooxygenase
16	XP_013683255.1	CYP73A; trans-cinnamate 4-monooxygenase
17	XP_013678442.1	FLS; flavonol synthase
18	XP_022562120.1	FLS; flavonol synthase
19	XP_013715671.1	FLS; flavonol synthase
20	XP_013672989.1	ALDH7A1; aldehyde dehydrogenase family 7 member A1
21	XP_013707249.1	ALDH; aldehyde dehydrogenase (NAD+)
22	XP_013745666.1	ALDH; aldehyde dehydrogenase (NAD+)
23	XP_013723238.1	HPD, hppD; 4-hydroxyphenylpyruvate dioxygenase
